# Supplementary material for: Identification of Conserved B and T Cell Epitopes in Glycoprotein S of Mexican Porcine Epidemic Diarrhea Virus (PEDV) Strains via Immunoinformatics Analysis, Molecular Docking, and Immunofluorescence
Source: Viruses. 2026 Mar 25;18(4):407. doi: 10.3390/v18040407 (PMC13120105; doi:10.3390/v18040407)
Supplement: Supplementary file 1 [file viruses-18-00407-s001.zip]

Archive with 6 entries (6 files):
- Figure S1 PROCHECK analysisof glycoprotein models.pdf
- Figure S2 Validation of predicted SLA-II models.pdf
- Figure S3 Validation of predicted SLA-I models.pdf
- Figure S4 Alignment with reported peptides from S glycoprotein.pdf
- Figure S5 Alignment of B cell epitopes from PEDV S glycoprotein.pdf
- Supplementary Tables.xlsx
