# Supplementary material for: Identification of Conserved B and T Cell Epitopes in Glycoprotein S of Mexican Porcine Epidemic Diarrhea Virus (PEDV) Strains via Immunoinformatics Analysis, Molecular Docking, and Immunofluorescence
Source: Viruses. 2026 Mar 25;18(4):407. doi: 10.3390/v18040407 (PMC13120105; doi:10.3390/v18040407)
Supplement: Supplementary file 1 [file viruses-18-00407-s001.zip › Supplementary Tables.xlsx]

## Sheet: S1 Mexican Strains
Number	Genbank access number	State, date	Gen/Genome	Abbreviation used in this work
1	KJ645708.1	Estado de México, 2013	Whole genome	EdoMex(2013)KJ645708
2	KJ645700.1	Estado de México, 2014	Whole genome	EdoMex(2014)KJ645700
3	KR265766.1	Estado de México, 2014	Whole genome	EdoMex(2014)KR265766
4	MT490315.1	Estado de México, 2018	Whole genome	EdoMex(2018)MT490315
5	MT490316.1	Estado de México, 2018	Whole genome	EdoMex(2018)MT490316
6	MH004412.1	Guanajuato 2016	Whole genome	Gto(2016)MH004412
7	MH006959.1	Guanajuato, 2013	Whole genome	Gto(2013)MH006959
8	MH004415.1	Jalisco, 2014	Whole genome	Jal(2014)MH004415
9	MH006961.1	Jalisco, 2014	Whole genome	Jal(2014)MH006961
10	MH006964.1	Jalisco, 2014	Whole genome	Jal(2014)MH006964
11	MH004413.1	Jalisco, 2016	Whole genome	Jal(2016)MH004413
12	MH004414.1	Jalisco, 2017	Whole genome	Jal(2017)MH004414
13	MH004416.1	Jalisco, 2017	Whole genome	Jal(2017)MH004416
14	MH004417.1	Jalisco, 2017	Whole genome	Jal(2017)MH004417
15	MH004418.1	Jalisco, 2017	Whole genome	Jal(2017)MH004418
16	MH004419.1	Jalisco, 2017	Whole genome	Jal(2017)MH004419
17	MH004420.1	Jalisco, 2017	Whole genome	Jal(2017)MH004420
18	MH006965.1	Michoacán 2013	Whole genome	Mich(2013)MH006965
19	MH006962.1	Michoacán 2015	Whole genome	Mich(2015)MH006962
20	MH006957.1	Michoacán, 2013	Whole genome	Mich(2013)MH006957
21	MH006958.1	Michoacán, 2013	Whole genome	Mich(2013)MH006958
22	MH004421.1	Puebla, 2015	Whole genome	Pue(2015)MH004421
23	MH006963.1	Puebla, 2016	Whole genome	Pue(2016)MH006963
24	MH013465.1	Querétaro, 2017	Whole genome	Qro(2017)MH013465
25	MH013466.1	Querétaro, 2017	Whole genome	Qro(2017)MH013466
26	MH013462.1	Sonora 2015	Whole genome	Son(2015)MH013462
27	MH006960.1	Veracruz, 2014	Whole genome	Ver(2014)MH006960
28	MH013464.1	Veracruz, 2015	Whole genome	Ver(2015)MH013464
29	MN091348.1	Estado de México, 2015	Spike gene	EdoMex(2015)MN091348
30	KY828994.1	Guanajuato, 2014	Spike gene	Gto(2014)KY828994
31	MN091354.1	Guanajuato, 2015	Spike gene	Gto(2015)MN091354
32	KY828993.1	Jalisco, 2014	Spike gene	Jal(2014)KY828993
33	MN091350.1	Jalisco, 2015	Spike gene	Jal(2015)MN091350
34	MN091351.1	Jalisco, 2015	Spike gene	Jal(2015)MN091351
35	MN091360.1	Jalisco, 2015	Spike gene	Jal(2015)MN091360
36	KY828995.1	Michoacán, 2015	Spike gene	Mich(2015)KY828995
37	KY828996.1	Michoacán, 2015	Spike gene	Mich(2015)KY828996
38	MN091356.1	Michoacán, 2015	Spike gene	Mich(2015)MN091356
39	MN091347.1	Puebla, 2014	Spike gene	Pue(2014)MN091347
40	MN091345.1	Puebla, 2015	Spike gene	Pue(2015)MN091345
41	MN091352.1	Puebla, 2015	Spike gene	Pue(2015)MN091352
42	MN091353.1	Puebla, 2015	Spike gene	Pue(2015)MN091353
43	MN091355.1	Puebla, 2015	Spike gene	Pue(2015)MN091355
44	MN091357.1	Puebla, 2015	Spike gene	Pue(2015)MN091357
45	MN091361.1	Puebla, 2016	Spike gene	Pue(2016)MN091361
46	MN091363.1	Puebla, 2016	Spike gene	Pue(2016)MN091363
47	MN091364.1	Querétaro, 2016	Spike gene	Qro(2016)MN091364
48	MN091362.1	Querétaro, 2016	Spike gene	Qro(2016)MN091362
49	MN091349.1	San Luis Potosí, 2015	Spike gene	SLP(2015)MN091349
50	KY828992.1	Sonora, 2014	Spike gene	Son(2014)KY828992
51	MN091359.1	Sonora, 2015	Spike gene	Son(2015)MN091359
52	MN091346.1	Tlaxcala 2014	Spike gene	Tlax(2014)MN091346
53	KY828991.1	Veracruz, 2014	Spike gene	Ver(2014)KY828991
54	MN091358.1	Veracruz, 2015	Spike gene	Ver(2015)MN091358
55	KM044335.1	Estado de México, 2014	Partial sequence of the spike gene	Not reported in this study
56	KM044334.1	Estado de México, 2015	Partial sequence of the spike gene	Not reported in this study
57	KM044332.1	Estado de México, 2016	Partial sequence of the spike gene	Not reported in this study
58	KM044331.1	Estado de México, 2017	Partial sequence of the spike gene	Not reported in this study
59	KJ906601.1	Guanajuato, 2013	Partial sequence of the spike gene	Not reported in this study
60	KJ906602.1	Guanajuato, 2013	Partial sequence of the spike gene	Not reported in this study
61	KY828997.1	Jalisco, 2016	Partial sequence of the spike gene	Not reported in this study
62	KY828998.1	Jalisco, 2016	Partial sequence of the spike gene	Not reported in this study
63	KJ906603.1	Michoacán, 2013	Partial sequence of the spike gene	Not reported in this study
64	KY828999.1	Michoacán, 2013	Partial sequence of the spike gene	Not reported in this study
65	KM975928.1	Veracruz, 2014	Partial sequence of the spike gene	Not reported in this study
66	KM975929.1	Veracruz, 2014	Partial sequence of the spike gene	Not reported in this study

## Sheet: S2 PEDV strains from other coun
Number	Genbank access number	State, date	Gen/Genome	Abbreviation used in this work
1	KF272920.1	USA, Colorado, 2013	Complete genome	USACol(2013)KF272920
2	KU569509.1	COL/Cundinamarca, 2014	Complete genome	COLCundin(2014)KU569509
3	KF468753.1	USA, Iowa, 2013	Complete genome	USAIa(2013)KF468753
4	KF452323.1	USA, Indiana, 2013	Complete genome	USAIn(2013)KF452323
5	KJ645641.1	USA, Indiana, 2013	Complete genome	USAIn(2013)KJ645641
6	KC210145.1	China, 2012	Complete genome	Chi(2012)KC210145
7	JX524137.1	China, 2011	Complete genome	Chi(2011)JX524137
8	KC140102.1	China, 2012	Complete genome	Chi(2012)KC140102
9	JX489155.1	China, 2011	Complete genome	Chi(2011)JX489155
10	JX188454.1	China, Wuhan, 2011	Complete genome	ChiWuhan(2011)JX188454
11	KX289955.1	Hungary, 2016	Complete genome	Hun(2016)KX289955
12	KY111278.1	Italy, 2016	Complete genome	Ita(2016)KY111278
13	LM645057.1	Germany, 2014	Complete genome	Ger(2014)LM645057
14	KR265761.1	USA, Hawaii, 2014	Complete genome	USAHaw(2014)KR265761
15	KJ399978.1	USA, Ohio, 2014	Complete genome	USAOh(2014)KJ399978
16	JX560761.1	China, 2012	Complete genome	Chi(2012)JX560761
17	JQ023162.1	South Korea, 2012	Complete genome	SK(2012)JQ023162
18	JN547228.1	China, 1986	Complete genome	Chi(1986)JN547228
19	AF353511.1	Belgica, 1978	Complete genome	Bel(1978)AF353511
20	GU937797.1	South Korea, 2011	Complete genome	SK(2011)GU937797
21	EF185992.1	China, 2007	Complete genome	Chi(2007)EF185992
22	JX501318.1	China, 2010	Spike gene	Chi(2010)JX501318

## Sheet: S3 Conserved peptides in Mexica
Number	Amino acid location	Sequence
1	6 a 12	YFWLFLP
2	18 a 23	SLPQDV
3	31 a 47	NFRRFFSKFNVQAPAVV
4	73 a 81	TASGVHGIF
5	90 a 109	GFEIGISQEPFDPSGYQLYL
6	121 a 129	ARLRICQFP
7	143 a 149	TTGRNCL
8	171 a 178	DNDRVTVF
9	188 a 194	KNDWSRV
10	204 a 210	CAMQYVY
11	252 a 259	NGHIPEGF
12	261 a 271	FNNWFLLSNDS
13	275 a 290	HGKVVSNQPLLVNCLL
14	297 a 304	GLGQFFSF
15	319 a 332	RAPEALRFNINDTS
16	335 a 349	LAEGSIVLHTALGTN
17	351 a 358	SFVCSNSS
18	370 a 382	GATQVPYYCFLKV
19	386 a 397	NSTVYKFLAVLP
20	401 a 409	REIVITKYG
21	420 a 427	HLGLLDAV
22	439 a 446	DDVSGFWT
23	455 a 485	DALIEVQGTAIQRILYCDDPVSQLKCSQVAF
24	487 a 492	LDDGFY
25	512 a 525	PSFNDHSFVNITVS
26	534 a 544	ANLIASDTTIN
27	547 a 560	GFSSFCVDTRQFTI
28	562 a 569	LFYNVTNS
29	581 a 602	CPFTLQSVNDYLSFSKFCVSTS
30	604 a 616	LASACTIDLFGYP
31	625 a 632	TSLYFQFT
32	634 a 639	GELITG
33	653 a 659	MTLDVCT
34	661 a 666	YTIYGF
35	672 a 678	ITLTNSS
36	684 a 701	YYTSDSGQLLAFKNVTSG
37	703 a 728	VYSVTPCSFSEQAAYVDDDIVGVISS
38	743 a 758	FFYHSNDGSNCTEPVL
39	760 a 772	YSNIGVCKSGSIG
40	777 a 785	QSGQVKIAP
41	788 a 835	TGNISIPTNFSMSIRTEYLQLYNTPVSVDCATYVCNGNSRCKQLLTQY
42	837 a 844	AACKTIES
43	851 a 870	RLESVEVNSMLTISEEALQL
44	873 a 890	ISSFNGDGYNFTNVLGVS
45	902 a 974	KRSFIEDLLFNKVVTNGLGTVDEDYKRCSNGRSVADLVCAQYYSGVMVLPGVVDAEKLHMYSASLIGGMVLGG
46	978 a 993	AAALPFSYAVQARLNY
47	995 a 1029	ALQTDVLQRNQQLLAESFNSAIGNITSAFESVKEA
48	1031 a 1041	SQTSKGLNTVA
49	1043 a 1055	ALTKVQEVVNSQG
50	1060 a 1076	QLTVQLQHNFQAISSSI
51	1078 a 1086	DIYSRLDIL
52	1097 a 1117	TGRLSALNAFVAQTLTKYTEV
53	1123 a 1152	LAQQKVNECVKSQSQRYGFCGGDGEHIFSL
54	1154 a 1174	QAAPQGLLFLHTVLVPSDFVD
55	1176 a 1192	IAIAGLCVNDEIALTLR
56	1195 a 1200	GLVLFT
57	1202 a 1208	ELQNHTA
58	1211 a 1225	YFVSSRRMFEPRKPT
59	1227 a 1249	SDFVQIESCVVTYVNLTRDQLPD
60	1251 a 1256	IPDYID
61	1258 a 1265	NKTLDEIL
62	1267 a 1276	SLPNRTGPSL
63	1283 a 1304	ATYLNLTGEIADLEQRSESLRN
64	1306 a 1374	TEELQSLIYNINNTLVDLEWLNRVETYIKWPWWVWLIIFIVLIFVVSLLVFCCISTGCCGCCGCCCACF
65	1376 a 1395	GCCRGPRLQPYEVFEKVHVQ

## Sheet: S4 22 B cell epitopes found 
Peptide	Location of amino acids	Conserved amino acid sequence	Epitope	Number of amino acids	Selection threshold score
1	31 to 47	NFRRFFSKFNVQAPAVV	FFSKFNVQA	9	0.5666
2	275 to 290	HGKVVSNQPLLVNCLL	VSNQPLLV	8	0.571
3	335 to 349	LAEGSIVLHTALGTN	SIVLHTA	7	0.569
4	455 to 485	DALIEVQGTAIQRILYCDDPVSQLKCSQVAF	EVQGTAIQRILYCDDPVSQLKCSQ	24	0.561
5	581 to 602	CPFTLQSVNDYLSFSKFCVSTS	LQSVNDYLSFSKFCV	15	0.577
6	684 to 701	YYTSDSGQLLAFKNVTSG	DSGQLLAFKN	10	0.563
7	703 to 728	VYSVTPCSFSEQAAYVDDDIVGVISS	PCSFSEQAAYVDDDIVG	17	0.558
8	788 to 835	TGNISIPTNFSMSIRTEYLQLYNTPVSVDCATYVCNGNSRCKQLLTQY	SIPTNFSMSIRTEYLQLYNTPVSVDCATYVCNGNSRCKQLL	41	0.564
9 and 10	902 to 974	KRSFIEDLLFNKVVTNGLGTVDEDYKRCSNGRSVADLVCAQYYSGVMVLPGVVDAEKLHMYSASLIGGMVLGG	IEDLLFNKVVTNGLGTVDEDYKRCSNGRSVADLVCAQYYSGVMVLP and DAEKLHMYSASLIGGM	46 and 16	0.550 and 569
11	978 to 993	AAALPFSYAVQARLNY	SYAVQA	6	0.537
12	995 to 1029	ALQTDVLQRNQQLLAESFNSAIGNITSAFESVKEA	DVLQRNQQLLAESFNSAIGNITSAFES	27	0.588
13	1043 to 1055	ALTKVQEVVNSQG	VQEVVN	6	0.585
14	1060 to 1076	QLTVQLQHNFQAISSSI	QLQHNFQAIS	10	0.591
15	1097 to 1117	TGRLSALNAFVAQTLTKYTEV	SALNAFVAQTLTKY	14	0.554
16	1123 to 1152	LAQQKVNECVKSQSQRYGFCGGDGEHIFSL	KVNECVKSQSQRYGFCGGDGEH	22	0.593
17	1154 to 1174	QAAPQGLLFLHTVLVPSDFVD	LLFLHTVLVPS	11	0.525
18	1176 to 1192	IAIAGLCVNDEIALTLR	LCVNDEIAL	9	0.568
19	1227 to 1249	SDFVQIESCVVTYVNLTRDQLPD	QIESCVVTYVNLTRDQ	16	0.563
20 and 21	1306 to 1374	TEELQSLIYNINNTLVDLEWLNRVETYIKWPWWVWLIIFIVLIFVVSLLVFCCISTGCCGCCGCCCACF	QSLIYNINNTLVDLEWLNRVETYIKWP and VLIFVVSLLVFCCISTGCCGC	27 and 21	0.590 and 0.553
22	1376 to 1395	GCCRGPRLQPYEVFEKVHVQ	LQPYEVFEK	9	0.529

## Sheet: S5 Safecty of B cell epitopes
Peptide	Location of amino acids	Epitope	Antigen	Allergen	Autoimmune	Toxic
1	35-43	FFSKFNVQA	0.4631 No	No	No	-0.89 No
2	279-286	VSNQPLLV	0.5290 Yes	Yes	No	-1.42 No
3	339-345	SIVLHTA	0.1512 No	No	No	-0.73 No
4	459-477	EVQGTAIQRILYCDDPVSQLKCSQ	0.2902 No	Yes	No	-1.18 No
5	585-599	LQSVNDYLSFSKFCV	0.4594 No	Yes	No	-0.32 No
6	688-697	DSGQLLAFKN	0.2008 No	Yes	No	-1.36 No
7	708-724	PCSFSEQAAYVDDDIVG	0.6414 Yes	No	No	-0.85 No
8	792-832	SIPTNFSMSIRTEYLQLYNTPVSVDCATYVCNGNSRCKQLL	0.6084 Yes	Si	No	-0.68 No
9	906-951	IEDLLFNKVVTNGLGTVDEDYKRCSNGRSVADLVCAQYYSGVMVLP	0.2872 No	Yes	No	-0.23 No
10	955-9970	DAEKLHMYSASLIGGM	0.3809 No	Yes	No	-0.88 No
11	984-988	SYAVQA	0.6893 Yes	No	No	-1.12 No
12	999-1025	DVLQRNQQLLAESFNSAIGNITSAFES	0.2497 No	Yes	No	-1.72 No
13	1047-1052	VQEVVN	-0.0358 No	Yes	No	-0.93 No
14	1064-1073	QLQHNFQAIS	1.0999 Yes	No	No	-1.55 No
15	1101-1114	SALNAFVAQTLTKY	-0.063 No	Yes	No	-1.26 No
16	1127-1148	KVNECVKSQSQRYGFCGGDGEH	0.3744 No	Yes	No	-0.11 No
17	1160-1170	LLFLHTVLVPS	0.3580 No	No	No	-1.06 No
18	1181-1189	LCVNDEIAL	0.6774 Yes	Yes	No	-0.35 No
19	1231-1246	QIESCVVTYVNLTRDQ	0.0840 No	No	No	-0.68 No
20	1310-1336	QSLIYNINNTLVDLEWLNRVETYIKWP	0.8563 Yes	No	No	-1.13 No
21	1346-1366	VLIFVVSLLVFCCISTGCCGC	0.1471 No	No	No	1.64 Yes
22	1383-1391	LQPYEVFEK	0.0909 No	Yes	No	-1.00 No

## Sheet:  S6 B cell epitopes Blastp anal
Epitope predicted to be allergenic	Related protein	GenBank accession number	Blastp results
VSNQPLLV	Kunitz trypsin inhibitor (soy protein)	JAKRYI020000013.1	No significant similarities were found
SIPTNFSMSIRTEYLQLYNTPVSVDCATYVCNGNSRCKQLL	Polygalacturonase 2 (Tomato protein)	NM_001247092.2	No significant similarities were found
LCVNDEIAL	Alpha-amylase inhibitor 0.19 (wheat protein)	CDM81434.1, HG670306.1	No significant similarities were found
VVDAEKLHM	Amb p V (Ambrosia psilostachya)	AAA20068.1	No significant similarities were found
YAVQARLNY	Arginine kinase (Plodia interpunctella)	CAC85911.1	No significant similarities were found
FSMSIRTEY	Profilin (Phleum pratense)	CAA70608.1, CAA54686.1, CAA70609.1	No significant similarities were found

## Sheet: S7 NetMHCIIpan analysis 11 resi
# NetMHCIIpan version 4.1
# Input is in FASTA format
# Peptide length 11
# Prediction Mode: EL
# Threshold for Strong binding peptides (%Rank) 1%
# Threshold for Weak binding peptides (%Rank) 5%
# Allele: DRB1_1101
--------------------------------------------------------------------------------------------------------------------------------------------
Pos MHC Peptide Of Core Core_Rel Identity Score_EL %Rank_EL Exp_Bind BindLevel
--------------------------------------------------------------------------------------------------------------------------------------------
1 DRB1_1101 NFRRFFSKFNV 1 FRRFFSKFN 0.667 peptide3 0.000978 79.69 NA
2 DRB1_1101 FRRFFSKFNVQ 2 RFFSKFNVQ 0.320 peptide3 0.000639 85.52 NA
3 DRB1_1101 RRFFSKFNVQA 2 FFSKFNVQA 0.927 peptide3 0.004015 55.96 NA
4 DRB1_1101 RFFSKFNVQAP 1 FFSKFNVQA 0.947 peptide3 0.003393 58.94 NA
5 DRB1_1101 FFSKFNVQAPA 1 FSKFNVQAP 0.473 peptide3 0.000207 95.00 NA
6 DRB1_1101 FSKFNVQAPAV 2 KFNVQAPAV 0.353 peptide3 0.000103 95.00 NA
7 DRB1_1101 SKFNVQAPAVV 2 FNVQAPAVV 0.927 peptide3 0.000982 79.63 NA
--------------------------------------------------------------------------------------------------------------------------------------------
Number of strong binders: 0 Number of weak binders: 0
--------------------------------------------------------------------------------------------------------------------------------------------
# Allele: DRB1_1101
--------------------------------------------------------------------------------------------------------------------------------------------
Pos MHC Peptide Of Core Core_Rel Identity Score_EL %Rank_EL Exp_Bind BindLevel
--------------------------------------------------------------------------------------------------------------------------------------------
1 DRB1_1101 GFEIGISQEPF 1 FEIGISQEP 0.680 peptide5 0.000101 95.00 NA
2 DRB1_1101 FEIGISQEPFD 2 IGISQEPFD 0.807 peptide5 0.000120 95.00 NA
3 DRB1_1101 EIGISQEPFDP 1 IGISQEPFD 0.933 peptide5 0.000124 95.00 NA
4 DRB1_1101 IGISQEPFDPS 2 ISQEPFDPS 0.727 peptide5 0.000100 95.00 NA
5 DRB1_1101 GISQEPFDPSG 1 ISQEPFDPS 0.920 peptide5 0.000098 95.00 NA
6 DRB1_1101 ISQEPFDPSGY 2 QEPFDPSGY 0.687 peptide5 0.000045 95.00 NA
7 DRB1_1101 SQEPFDPSGYQ 1 QEPFDPSGY 0.767 peptide5 0.000032 95.00 NA
8 DRB1_1101 QEPFDPSGYQL 1 EPFDPSGYQ 0.393 peptide5 0.000007 95.00 NA
9 DRB1_1101 EPFDPSGYQLY 2 FDPSGYQLY 0.960 peptide5 0.000392 90.98 NA
10 DRB1_1101 PFDPSGYQLYL 1 FDPSGYQLY 0.947 peptide5 0.000105 95.00 NA
--------------------------------------------------------------------------------------------------------------------------------------------
Number of strong binders: 0 Number of weak binders: 0
--------------------------------------------------------------------------------------------------------------------------------------------
# Allele: DRB1_1101
--------------------------------------------------------------------------------------------------------------------------------------------
Pos MHC Peptide Of Core Core_Rel Identity Score_EL %Rank_EL Exp_Bind BindLevel
--------------------------------------------------------------------------------------------------------------------------------------------
1 DRB1_1101 FNNWFLLSNDS 1 NNWFLLSND 0.347 peptide12 0.000032 95.00 NA
--------------------------------------------------------------------------------------------------------------------------------------------
Number of strong binders: 0 Number of weak binders: 0
--------------------------------------------------------------------------------------------------------------------------------------------
# Allele: DRB1_1101
--------------------------------------------------------------------------------------------------------------------------------------------
Pos MHC Peptide Of Core Core_Rel Identity Score_EL %Rank_EL Exp_Bind BindLevel
--------------------------------------------------------------------------------------------------------------------------------------------
1 DRB1_1101 HGKVVSNQPLL 2 KVVSNQPLL 0.660 peptide13 0.000124 95.00 NA
2 DRB1_1101 GKVVSNQPLLV 2 VVSNQPLLV 0.893 peptide13 0.000571 86.98 NA
3 DRB1_1101 KVVSNQPLLVN 1 VVSNQPLLV 0.793 peptide13 0.000577 86.85 NA
4 DRB1_1101 VVSNQPLLVNC 1 VSNQPLLVN 0.660 peptide13 0.000033 95.00 NA
5 DRB1_1101 VSNQPLLVNCL 2 NQPLLVNCL 0.680 peptide13 0.000009 95.00 NA
6 DRB1_1101 SNQPLLVNCLL 1 NQPLLVNCL 0.793 peptide13 0.000005 95.00 NA
--------------------------------------------------------------------------------------------------------------------------------------------
Number of strong binders: 0 Number of weak binders: 0
--------------------------------------------------------------------------------------------------------------------------------------------
# Allele: DRB1_1101
--------------------------------------------------------------------------------------------------------------------------------------------
Pos MHC Peptide Of Core Core_Rel Identity Score_EL %Rank_EL Exp_Bind BindLevel
--------------------------------------------------------------------------------------------------------------------------------------------
1 DRB1_1101 RAPEALRFNIN 2 PEALRFNIN 0.807 peptide15 0.000050 95.00 NA
2 DRB1_1101 APEALRFNIND 2 EALRFNIND 0.420 peptide15 0.000079 95.00 NA
3 DRB1_1101 PEALRFNINDT 1 EALRFNIND 0.407 peptide15 0.000068 95.00 NA
4 DRB1_1101 EALRFNINDTS 2 LRFNINDTS 0.973 peptide15 0.000493 88.66 NA
--------------------------------------------------------------------------------------------------------------------------------------------
Number of strong binders: 0 Number of weak binders: 0
--------------------------------------------------------------------------------------------------------------------------------------------
# Allele: DRB1_1101
--------------------------------------------------------------------------------------------------------------------------------------------
Pos MHC Peptide Of Core Core_Rel Identity Score_EL %Rank_EL Exp_Bind BindLevel
--------------------------------------------------------------------------------------------------------------------------------------------
1 DRB1_1101 LAEGSIVLHTA 2 EGSIVLHTA 0.593 peptide16 0.000055 95.00 NA
2 DRB1_1101 AEGSIVLHTAL 1 EGSIVLHTA 0.573 peptide16 0.000037 95.00 NA
3 DRB1_1101 EGSIVLHTALG 2 SIVLHTALG 0.800 peptide16 0.000094 95.00 NA
4 DRB1_1101 GSIVLHTALGT 2 IVLHTALGT 0.860 peptide16 0.000573 86.94 NA
5 DRB1_1101 SIVLHTALGTN 1 IVLHTALGT 0.753 peptide16 0.000496 88.60 NA
--------------------------------------------------------------------------------------------------------------------------------------------
Number of strong binders: 0 Number of weak binders: 0
--------------------------------------------------------------------------------------------------------------------------------------------
# Allele: DRB1_1101
--------------------------------------------------------------------------------------------------------------------------------------------
Pos MHC Peptide Of Core Core_Rel Identity Score_EL %Rank_EL Exp_Bind BindLevel
--------------------------------------------------------------------------------------------------------------------------------------------
1 DRB1_1101 GATQVPYYCFL 1 ATQVPYYCF 0.633 peptide18 0.000005 95.00 NA
2 DRB1_1101 ATQVPYYCFLK 2 QVPYYCFLK 0.847 peptide18 0.000025 95.00 NA
3 DRB1_1101 TQVPYYCFLKV 1 QVPYYCFLK 0.693 peptide18 0.000022 95.00 NA
--------------------------------------------------------------------------------------------------------------------------------------------
Number of strong binders: 0 Number of weak binders: 0
--------------------------------------------------------------------------------------------------------------------------------------------
# Allele: DRB1_1101
--------------------------------------------------------------------------------------------------------------------------------------------
Pos MHC Peptide Of Core Core_Rel Identity Score_EL %Rank_EL Exp_Bind BindLevel
--------------------------------------------------------------------------------------------------------------------------------------------
1 DRB1_1101 NSTVYKFLAVL 2 TVYKFLAVL 0.660 peptide19 0.000013 95.00 NA
2 DRB1_1101 STVYKFLAVLP 2 VYKFLAVLP 0.627 peptide19 0.000027 95.00 NA
--------------------------------------------------------------------------------------------------------------------------------------------
Number of strong binders: 0 Number of weak binders: 0
--------------------------------------------------------------------------------------------------------------------------------------------
# Allele: DRB1_1101
--------------------------------------------------------------------------------------------------------------------------------------------
Pos MHC Peptide Of Core Core_Rel Identity Score_EL %Rank_EL Exp_Bind BindLevel
--------------------------------------------------------------------------------------------------------------------------------------------
1 DRB1_1101 DALIEVQGTAI 2 LIEVQGTAI 0.707 peptide23 0.000101 95.00 NA
2 DRB1_1101 ALIEVQGTAIQ 2 IEVQGTAIQ 0.840 peptide23 0.000423 90.20 NA
3 DRB1_1101 LIEVQGTAIQR 1 IEVQGTAIQ 0.860 peptide23 0.000686 84.61 NA
4 DRB1_1101 IEVQGTAIQRI 2 VQGTAIQRI 0.673 peptide23 0.000110 95.00 NA
5 DRB1_1101 EVQGTAIQRIL 1 VQGTAIQRI 0.807 peptide23 0.000061 95.00 NA
6 DRB1_1101 VQGTAIQRILY 2 GTAIQRILY 0.760 peptide23 0.000144 95.00 NA
7 DRB1_1101 QGTAIQRILYC 1 GTAIQRILY 0.547 peptide23 0.000069 95.00 NA
8 DRB1_1101 GTAIQRILYCD 1 TAIQRILYC 0.693 peptide23 0.000035 95.00 NA
9 DRB1_1101 TAIQRILYCDD 2 IQRILYCDD 0.720 peptide23 0.000070 95.00 NA
10 DRB1_1101 AIQRILYCDDP 1 IQRILYCDD 0.787 peptide23 0.000074 95.00 NA
11 DRB1_1101 IQRILYCDDPV 2 RILYCDDPV 0.560 peptide23 0.000036 95.00 NA
12 DRB1_1101 QRILYCDDPVS 2 ILYCDDPVS 0.880 peptide23 0.000219 95.00 NA
13 DRB1_1101 RILYCDDPVSQ 1 ILYCDDPVS 0.647 peptide23 0.000270 94.05 NA
14 DRB1_1101 ILYCDDPVSQL 1 LYCDDPVSQ 0.587 peptide23 0.000049 95.00 NA
15 DRB1_1101 LYCDDPVSQLK 1 YCDDPVSQL 0.647 peptide23 0.000024 95.00 NA
16 DRB1_1101 YCDDPVSQLKC 0 YCDDPVSQL 0.240 peptide23 0.000008 95.00 NA
17 DRB1_1101 CDDPVSQLKCS 1 DDPVSQLKC 0.727 peptide23 0.000004 95.00 NA
18 DRB1_1101 DDPVSQLKCSQ 2 PVSQLKCSQ 0.907 peptide23 0.000036 95.00 NA
19 DRB1_1101 DPVSQLKCSQV 2 VSQLKCSQV 0.587 peptide23 0.000066 95.00 NA
20 DRB1_1101 PVSQLKCSQVA 1 VSQLKCSQV 0.680 peptide23 0.000044 95.00 NA
21 DRB1_1101 VSQLKCSQVAF 1 SQLKCSQVA 0.360 peptide23 0.000021 95.00 NA
--------------------------------------------------------------------------------------------------------------------------------------------
Number of strong binders: 0 Number of weak binders: 0
--------------------------------------------------------------------------------------------------------------------------------------------
# Allele: DRB1_1101
--------------------------------------------------------------------------------------------------------------------------------------------
Pos MHC Peptide Of Core Core_Rel Identity Score_EL %Rank_EL Exp_Bind BindLevel
--------------------------------------------------------------------------------------------------------------------------------------------
1 DRB1_1101 PSFNDHSFVNI 2 FNDHSFVNI 0.800 peptide25 0.000170 95.00 NA
2 DRB1_1101 SFNDHSFVNIT 1 FNDHSFVNI 0.760 peptide25 0.000111 95.00 NA
3 DRB1_1101 FNDHSFVNITV 2 DHSFVNITV 0.633 peptide25 0.000028 95.00 NA
4 DRB1_1101 NDHSFVNITVS 2 HSFVNITVS 0.500 peptide25 0.000055 95.00 NA
--------------------------------------------------------------------------------------------------------------------------------------------
Number of strong binders: 0 Number of weak binders: 0
--------------------------------------------------------------------------------------------------------------------------------------------
# Allele: DRB1_1101
--------------------------------------------------------------------------------------------------------------------------------------------
Pos MHC Peptide Of Core Core_Rel Identity Score_EL %Rank_EL Exp_Bind BindLevel
--------------------------------------------------------------------------------------------------------------------------------------------
1 DRB1_1101 ANLIASDTTIN 2 LIASDTTIN 0.907 peptide26 0.000178 95.00 NA
--------------------------------------------------------------------------------------------------------------------------------------------
Number of strong binders: 0 Number of weak binders: 0
--------------------------------------------------------------------------------------------------------------------------------------------
# Allele: DRB1_1101
--------------------------------------------------------------------------------------------------------------------------------------------
Pos MHC Peptide Of Core Core_Rel Identity Score_EL %Rank_EL Exp_Bind BindLevel
--------------------------------------------------------------------------------------------------------------------------------------------
1 DRB1_1101 GFSSFCVDTRQ 1 FSSFCVDTR 0.953 peptide27 0.000170 95.00 NA
2 DRB1_1101 FSSFCVDTRQF 0 FSSFCVDTR 0.467 peptide27 0.000030 95.00 NA
3 DRB1_1101 SSFCVDTRQFT 2 FCVDTRQFT 0.973 peptide27 0.000685 84.62 NA
4 DRB1_1101 SFCVDTRQFTI 1 FCVDTRQFT 0.900 peptide27 0.000253 94.47 NA
--------------------------------------------------------------------------------------------------------------------------------------------
Number of strong binders: 0 Number of weak binders: 0
--------------------------------------------------------------------------------------------------------------------------------------------
# Allele: DRB1_1101
--------------------------------------------------------------------------------------------------------------------------------------------
Pos MHC Peptide Of Core Core_Rel Identity Score_EL %Rank_EL Exp_Bind BindLevel
--------------------------------------------------------------------------------------------------------------------------------------------
1 DRB1_1101 CPFTLQSVNDY 2 FTLQSVNDY 0.880 peptide29 0.000110 95.00 NA
2 DRB1_1101 PFTLQSVNDYL 1 FTLQSVNDY 0.900 peptide29 0.000165 95.00 NA
3 DRB1_1101 FTLQSVNDYLS 2 LQSVNDYLS 0.707 peptide29 0.000096 95.00 NA
4 DRB1_1101 TLQSVNDYLSF 1 LQSVNDYLS 0.813 peptide29 0.000080 95.00 NA
5 DRB1_1101 LQSVNDYLSFS 1 QSVNDYLSF 0.313 peptide29 0.000016 95.00 NA
6 DRB1_1101 QSVNDYLSFSK 2 VNDYLSFSK 0.760 peptide29 0.000084 95.00 NA
7 DRB1_1101 SVNDYLSFSKF 1 VNDYLSFSK 0.733 peptide29 0.000060 95.00 NA
8 DRB1_1101 VNDYLSFSKFC 0 VNDYLSFSK 0.200 peptide29 0.000012 95.00 NA
9 DRB1_1101 NDYLSFSKFCV 2 YLSFSKFCV 0.973 peptide29 0.001194 76.75 NA
10 DRB1_1101 DYLSFSKFCVS 1 YLSFSKFCV 0.913 peptide29 0.001064 78.52 NA
11 DRB1_1101 YLSFSKFCVST 0 YLSFSKFCV 0.380 peptide29 0.000046 95.00 NA
12 DRB1_1101 LSFSKFCVSTS 2 FSKFCVSTS 0.820 peptide29 0.000054 95.00 NA
--------------------------------------------------------------------------------------------------------------------------------------------
Number of strong binders: 0 Number of weak binders: 0
--------------------------------------------------------------------------------------------------------------------------------------------
# Allele: DRB1_1101
--------------------------------------------------------------------------------------------------------------------------------------------
Pos MHC Peptide Of Core Core_Rel Identity Score_EL %Rank_EL Exp_Bind BindLevel
--------------------------------------------------------------------------------------------------------------------------------------------
1 DRB1_1101 LASACTIDLFG 0 LASACTIDL 0.240 peptide30 0.000009 95.00 NA
2 DRB1_1101 ASACTIDLFGY 2 ACTIDLFGY 0.520 peptide30 0.000008 95.00 NA
3 DRB1_1101 SACTIDLFGYP 1 ACTIDLFGY 0.553 peptide30 0.000008 95.00 NA
--------------------------------------------------------------------------------------------------------------------------------------------
Number of strong binders: 0 Number of weak binders: 0
--------------------------------------------------------------------------------------------------------------------------------------------
# Allele: DRB1_1101
--------------------------------------------------------------------------------------------------------------------------------------------
Pos MHC Peptide Of Core Core_Rel Identity Score_EL %Rank_EL Exp_Bind BindLevel
--------------------------------------------------------------------------------------------------------------------------------------------
1 DRB1_1101 YYTSDSGQLLA 1 YTSDSGQLL 0.800 peptide36 0.000206 95.00 NA
2 DRB1_1101 YTSDSGQLLAF 0 YTSDSGQLL 0.420 peptide36 0.000017 95.00 NA
3 DRB1_1101 TSDSGQLLAFK 2 DSGQLLAFK 0.647 peptide36 0.000012 95.00 NA
4 DRB1_1101 SDSGQLLAFKN 2 SGQLLAFKN 0.507 peptide36 0.000018 95.00 NA
5 DRB1_1101 DSGQLLAFKNV 2 GQLLAFKNV 0.593 peptide36 0.000025 95.00 NA
6 DRB1_1101 SGQLLAFKNVT 2 QLLAFKNVT 0.747 peptide36 0.000059 95.00 NA
7 DRB1_1101 GQLLAFKNVTS 2 LLAFKNVTS 0.847 peptide36 0.000603 86.29 NA
8 DRB1_1101 QLLAFKNVTSG 1 LLAFKNVTS 0.613 peptide36 0.001014 79.20 NA
--------------------------------------------------------------------------------------------------------------------------------------------
Number of strong binders: 0 Number of weak binders: 0
--------------------------------------------------------------------------------------------------------------------------------------------
# Allele: DRB1_1101
--------------------------------------------------------------------------------------------------------------------------------------------
Pos MHC Peptide Of Core Core_Rel Identity Score_EL %Rank_EL Exp_Bind BindLevel
--------------------------------------------------------------------------------------------------------------------------------------------
1 DRB1_1101 VYSVTPCSFSE 1 YSVTPCSFS 0.840 peptide37 0.000081 95.00 NA
2 DRB1_1101 YSVTPCSFSEQ 2 VTPCSFSEQ 0.720 peptide37 0.000034 95.00 NA
3 DRB1_1101 SVTPCSFSEQA 1 VTPCSFSEQ 0.893 peptide37 0.000036 95.00 NA
4 DRB1_1101 VTPCSFSEQAA 2 PCSFSEQAA 0.587 peptide37 0.000016 95.00 NA
5 DRB1_1101 TPCSFSEQAAY 2 CSFSEQAAY 0.587 peptide37 0.000018 95.00 NA
6 DRB1_1101 PCSFSEQAAYV 1 CSFSEQAAY 0.507 peptide37 0.000013 95.00 NA
7 DRB1_1101 CSFSEQAAYVD 2 FSEQAAYVD 0.840 peptide37 0.000087 95.00 NA
8 DRB1_1101 SFSEQAAYVDD 1 FSEQAAYVD 0.927 peptide37 0.000244 94.70 NA
9 DRB1_1101 FSEQAAYVDDD 2 EQAAYVDDD 0.560 peptide37 0.000143 95.00 NA
10 DRB1_1101 SEQAAYVDDDI 1 EQAAYVDDD 0.607 peptide37 0.000128 95.00 NA
11 DRB1_1101 EQAAYVDDDIV 2 AAYVDDDIV 0.573 peptide37 0.000053 95.00 NA
12 DRB1_1101 QAAYVDDDIVG 1 AAYVDDDIV 0.373 peptide37 0.000052 95.00 NA
13 DRB1_1101 AAYVDDDIVGV 2 YVDDDIVGV 0.613 peptide37 0.000054 95.00 NA
14 DRB1_1101 AYVDDDIVGVI 1 YVDDDIVGV 0.533 peptide37 0.000037 95.00 NA
15 DRB1_1101 YVDDDIVGVIS 1 VDDDIVGVI 0.540 peptide37 0.000014 95.00 NA
16 DRB1_1101 VDDDIVGVISS 2 DDIVGVISS 0.687 peptide37 0.000032 95.00 NA
--------------------------------------------------------------------------------------------------------------------------------------------
Number of strong binders: 0 Number of weak binders: 0
--------------------------------------------------------------------------------------------------------------------------------------------
# Allele: DRB1_1101
--------------------------------------------------------------------------------------------------------------------------------------------
Pos MHC Peptide Of Core Core_Rel Identity Score_EL %Rank_EL Exp_Bind BindLevel
--------------------------------------------------------------------------------------------------------------------------------------------
1 DRB1_1101 FFYHSNDGSNC 2 YHSNDGSNC 0.480 peptide38 0.000126 95.00 NA
2 DRB1_1101 FYHSNDGSNCT 1 YHSNDGSNC 0.880 peptide38 0.000119 95.00 NA
3 DRB1_1101 YHSNDGSNCTE 0 YHSNDGSNC 0.493 peptide38 0.000027 95.00 NA
4 DRB1_1101 HSNDGSNCTEP 1 SNDGSNCTE 0.393 peptide38 0.000009 95.00 NA
5 DRB1_1101 SNDGSNCTEPV 2 DGSNCTEPV 0.780 peptide38 0.000017 95.00 NA
6 DRB1_1101 NDGSNCTEPVL 1 DGSNCTEPV 0.593 peptide38 0.000016 95.00 NA
--------------------------------------------------------------------------------------------------------------------------------------------
Number of strong binders: 0 Number of weak binders: 0
--------------------------------------------------------------------------------------------------------------------------------------------
# Allele: DRB1_1101
--------------------------------------------------------------------------------------------------------------------------------------------
Pos MHC Peptide Of Core Core_Rel Identity Score_EL %Rank_EL Exp_Bind BindLevel
--------------------------------------------------------------------------------------------------------------------------------------------
1 DRB1_1101 YSNIGVCKSGS 2 NIGVCKSGS 0.453 peptide39 0.000023 95.00 NA
2 DRB1_1101 SNIGVCKSGSI 2 IGVCKSGSI 0.787 peptide39 0.000087 95.00 NA
3 DRB1_1101 NIGVCKSGSIG 1 IGVCKSGSI 0.867 peptide39 0.000071 95.00 NA
--------------------------------------------------------------------------------------------------------------------------------------------
Number of strong binders: 0 Number of weak binders: 0
--------------------------------------------------------------------------------------------------------------------------------------------
# Allele: DRB1_1101
--------------------------------------------------------------------------------------------------------------------------------------------
Pos MHC Peptide Of Core Core_Rel Identity Score_EL %Rank_EL Exp_Bind BindLevel
--------------------------------------------------------------------------------------------------------------------------------------------
1 DRB1_1101 TGNISIPTNFS 2 NISIPTNFS 0.873 peptide41 0.000372 91.48 NA
2 DRB1_1101 GNISIPTNFSM 1 NISIPTNFS 0.653 peptide41 0.000318 92.84 NA
3 DRB1_1101 NISIPTNFSMS 1 ISIPTNFSM 0.573 peptide41 0.000035 95.00 NA
4 DRB1_1101 ISIPTNFSMSI 2 IPTNFSMSI 0.573 peptide41 0.000018 95.00 NA
5 DRB1_1101 SIPTNFSMSIR 2 PTNFSMSIR 0.467 peptide41 0.000036 95.00 NA
6 DRB1_1101 IPTNFSMSIRT 1 PTNFSMSIR 0.433 peptide41 0.000023 95.00 NA
7 DRB1_1101 PTNFSMSIRTE 2 NFSMSIRTE 0.540 peptide41 0.000074 95.00 NA
8 DRB1_1101 TNFSMSIRTEY 2 FSMSIRTEY 0.980 peptide41 0.004293 54.71 NA
9 DRB1_1101 NFSMSIRTEYL 1 FSMSIRTEY 0.947 peptide41 0.001257 75.90 NA
10 DRB1_1101 FSMSIRTEYLQ 2 MSIRTEYLQ 0.607 peptide41 0.000158 95.00 NA
11 DRB1_1101 SMSIRTEYLQL 1 MSIRTEYLQ 0.733 peptide41 0.000106 95.00 NA
12 DRB1_1101 MSIRTEYLQLY 2 IRTEYLQLY 0.833 peptide41 0.000044 95.00 NA
13 DRB1_1101 SIRTEYLQLYN 1 IRTEYLQLY 0.720 peptide41 0.000084 95.00 NA
14 DRB1_1101 IRTEYLQLYNT 1 RTEYLQLYN 0.280 peptide41 0.000036 95.00 NA
15 DRB1_1101 RTEYLQLYNTP 1 TEYLQLYNT 0.687 peptide41 0.000028 95.00 NA
16 DRB1_1101 TEYLQLYNTPV 2 YLQLYNTPV 0.967 peptide41 0.000702 84.33 NA
17 DRB1_1101 EYLQLYNTPVS 1 YLQLYNTPV 0.607 peptide41 0.001229 76.28 NA
18 DRB1_1101 YLQLYNTPVSV 1 LQLYNTPVS 0.633 peptide41 0.000278 93.84 NA
19 DRB1_1101 LQLYNTPVSVD 2 LYNTPVSVD 0.633 peptide41 0.000311 93.02 NA
20 DRB1_1101 QLYNTPVSVDC 1 LYNTPVSVD 0.773 peptide41 0.000097 95.00 NA
21 DRB1_1101 LYNTPVSVDCA 2 NTPVSVDCA 0.433 peptide41 0.000038 95.00 NA
22 DRB1_1101 YNTPVSVDCAT 1 NTPVSVDCA 0.780 peptide41 0.000026 95.00 NA
23 DRB1_1101 NTPVSVDCATY 2 PVSVDCATY 0.873 peptide41 0.000034 95.00 NA
24 DRB1_1101 TPVSVDCATYV 2 VSVDCATYV 0.600 peptide41 0.000058 95.00 NA
25 DRB1_1101 PVSVDCATYVC 1 VSVDCATYV 0.687 peptide41 0.000018 95.00 NA
26 DRB1_1101 VSVDCATYVCN 2 VDCATYVCN 0.467 peptide41 0.000009 95.00 NA
27 DRB1_1101 SVDCATYVCNG 1 VDCATYVCN 0.560 peptide41 0.000009 95.00 NA
28 DRB1_1101 VDCATYVCNGN 2 CATYVCNGN 0.567 peptide41 0.000012 95.00 NA
29 DRB1_1101 DCATYVCNGNS 1 CATYVCNGN 0.493 peptide41 0.000012 95.00 NA
30 DRB1_1101 CATYVCNGNSR 2 TYVCNGNSR 0.613 peptide41 0.000033 95.00 NA
31 DRB1_1101 ATYVCNGNSRC 2 YVCNGNSRC 0.860 peptide41 0.000237 94.87 NA
32 DRB1_1101 TYVCNGNSRCK 1 YVCNGNSRC 0.887 peptide41 0.000339 92.31 NA
33 DRB1_1101 YVCNGNSRCKQ 0 YVCNGNSRC 0.367 peptide41 0.000042 95.00 NA
34 DRB1_1101 VCNGNSRCKQL 1 CNGNSRCKQ 0.533 peptide41 0.000014 95.00 NA
35 DRB1_1101 CNGNSRCKQLL 1 NGNSRCKQL 0.593 peptide41 0.000005 95.00 NA
36 DRB1_1101 NGNSRCKQLLT 2 NSRCKQLLT 0.760 peptide41 0.000009 95.00 NA
37 DRB1_1101 GNSRCKQLLTQ 2 SRCKQLLTQ 0.687 peptide41 0.000132 95.00 NA
38 DRB1_1101 NSRCKQLLTQY 2 RCKQLLTQY 0.320 peptide41 0.000161 95.00 NA
--------------------------------------------------------------------------------------------------------------------------------------------
Number of strong binders: 0 Number of weak binders: 0
--------------------------------------------------------------------------------------------------------------------------------------------
# Allele: DRB1_1101
--------------------------------------------------------------------------------------------------------------------------------------------
Pos MHC Peptide Of Core Core_Rel Identity Score_EL %Rank_EL Exp_Bind BindLevel
--------------------------------------------------------------------------------------------------------------------------------------------
1 DRB1_1101 RLESVEVNSML 1 LESVEVNSM 0.780 peptide43 0.000043 95.00 NA
2 DRB1_1101 LESVEVNSMLT 2 SVEVNSMLT 0.387 peptide43 0.000011 95.00 NA
3 DRB1_1101 ESVEVNSMLTI 2 VEVNSMLTI 0.893 peptide43 0.000070 95.00 NA
4 DRB1_1101 SVEVNSMLTIS 1 VEVNSMLTI 0.727 peptide43 0.000055 95.00 NA
5 DRB1_1101 VEVNSMLTISE 2 VNSMLTISE 0.727 peptide43 0.000122 95.00 NA
6 DRB1_1101 EVNSMLTISEE 1 VNSMLTISE 0.813 peptide43 0.000153 95.00 NA
7 DRB1_1101 VNSMLTISEEA 1 NSMLTISEE 0.407 peptide43 0.000036 95.00 NA
8 DRB1_1101 NSMLTISEEAL 2 MLTISEEAL 0.807 peptide43 0.000066 95.00 NA
9 DRB1_1101 SMLTISEEALQ 2 LTISEEALQ 0.793 peptide43 0.000236 94.90 NA
10 DRB1_1101 MLTISEEALQL 1 LTISEEALQ 0.787 peptide43 0.000079 95.00 NA
--------------------------------------------------------------------------------------------------------------------------------------------
Number of strong binders: 0 Number of weak binders: 0
--------------------------------------------------------------------------------------------------------------------------------------------
# Allele: DRB1_1101
--------------------------------------------------------------------------------------------------------------------------------------------
Pos MHC Peptide Of Core Core_Rel Identity Score_EL %Rank_EL Exp_Bind BindLevel
--------------------------------------------------------------------------------------------------------------------------------------------
1 DRB1_1101 ISSFNGDGYNF 0 ISSFNGDGY 0.353 peptide44 0.000017 95.00 NA
2 DRB1_1101 SSFNGDGYNFT 2 FNGDGYNFT 0.793 peptide44 0.000085 95.00 NA
3 DRB1_1101 SFNGDGYNFTN 1 FNGDGYNFT 0.773 peptide44 0.000061 95.00 NA
4 DRB1_1101 FNGDGYNFTNV 2 GDGYNFTNV 0.407 peptide44 0.000015 95.00 NA
5 DRB1_1101 NGDGYNFTNVL 2 DGYNFTNVL 0.787 peptide44 0.000027 95.00 NA
6 DRB1_1101 GDGYNFTNVLG 2 GYNFTNVLG 0.553 peptide44 0.000045 95.00 NA
7 DRB1_1101 DGYNFTNVLGV 2 YNFTNVLGV 0.873 peptide44 0.000327 92.61 NA
8 DRB1_1101 GYNFTNVLGVS 1 YNFTNVLGV 0.780 peptide44 0.000200 95.00 NA
--------------------------------------------------------------------------------------------------------------------------------------------
Number of strong binders: 0 Number of weak binders: 0
--------------------------------------------------------------------------------------------------------------------------------------------
# Allele: DRB1_1101
--------------------------------------------------------------------------------------------------------------------------------------------
Pos MHC Peptide Of Core Core_Rel Identity Score_EL %Rank_EL Exp_Bind BindLevel
--------------------------------------------------------------------------------------------------------------------------------------------
1 DRB1_1101 KRSFIEDLLFN 1 RSFIEDLLF 0.640 peptide45 0.000098 95.00 NA
2 DRB1_1101 RSFIEDLLFNK 2 FIEDLLFNK 0.753 peptide45 0.000172 95.00 NA
3 DRB1_1101 SFIEDLLFNKV 1 FIEDLLFNK 0.407 peptide45 0.000084 95.00 NA
4 DRB1_1101 FIEDLLFNKVV 1 IEDLLFNKV 0.653 peptide45 0.000042 95.00 NA
5 DRB1_1101 IEDLLFNKVVT 2 DLLFNKVVT 0.487 peptide45 0.000028 95.00 NA
6 DRB1_1101 EDLLFNKVVTN 2 LLFNKVVTN 0.900 peptide45 0.000679 84.73 NA
7 DRB1_1101 DLLFNKVVTNG 1 LLFNKVVTN 0.720 peptide45 0.000786 82.89 NA
8 DRB1_1101 LLFNKVVTNGL 2 FNKVVTNGL 0.580 peptide45 0.000288 93.59 NA
9 DRB1_1101 LFNKVVTNGLG 1 FNKVVTNGL 0.807 peptide45 0.000464 89.29 NA
10 DRB1_1101 FNKVVTNGLGT 1 NKVVTNGLG 0.507 peptide45 0.000159 95.00 NA
11 DRB1_1101 NKVVTNGLGTV 2 VVTNGLGTV 0.667 peptide45 0.000204 95.00 NA
12 DRB1_1101 KVVTNGLGTVD 1 VVTNGLGTV 0.753 peptide45 0.000129 95.00 NA
13 DRB1_1101 VVTNGLGTVDE 1 VTNGLGTVD 0.493 peptide45 0.000036 95.00 NA
14 DRB1_1101 VTNGLGTVDED 2 NGLGTVDED 0.547 peptide45 0.000044 95.00 NA
15 DRB1_1101 TNGLGTVDEDY 1 NGLGTVDED 0.527 peptide45 0.000051 95.00 NA
16 DRB1_1101 NGLGTVDEDYK 2 LGTVDEDYK 0.733 peptide45 0.000066 95.00 NA
17 DRB1_1101 GLGTVDEDYKR 1 LGTVDEDYK 0.513 peptide45 0.000075 95.00 NA
18 DRB1_1101 LGTVDEDYKRC 1 GTVDEDYKR 0.647 peptide45 0.000025 95.00 NA
19 DRB1_1101 GTVDEDYKRCS 2 VDEDYKRCS 0.747 peptide45 0.000049 95.00 NA
20 DRB1_1101 TVDEDYKRCSN 1 VDEDYKRCS 0.760 peptide45 0.000031 95.00 NA
21 DRB1_1101 VDEDYKRCSNG 2 EDYKRCSNG 0.567 peptide45 0.000027 95.00 NA
22 DRB1_1101 DEDYKRCSNGR 1 EDYKRCSNG 0.613 peptide45 0.000028 95.00 NA
23 DRB1_1101 EDYKRCSNGRS 2 YKRCSNGRS 0.980 peptide45 0.002612 63.53 NA
24 DRB1_1101 DYKRCSNGRSV 1 YKRCSNGRS 0.927 peptide45 0.001723 70.60 NA
25 DRB1_1101 YKRCSNGRSVA 2 RCSNGRSVA 0.273 peptide45 0.000165 95.00 NA
26 DRB1_1101 KRCSNGRSVAD 1 RCSNGRSVA 0.460 peptide45 0.000113 95.00 NA
27 DRB1_1101 RCSNGRSVADL 1 CSNGRSVAD 0.560 peptide45 0.000011 95.00 NA
28 DRB1_1101 CSNGRSVADLV 2 NGRSVADLV 0.693 peptide45 0.000009 95.00 NA
29 DRB1_1101 SNGRSVADLVC 2 GRSVADLVC 0.607 peptide45 0.000018 95.00 NA
30 DRB1_1101 NGRSVADLVCA 2 RSVADLVCA 0.553 peptide45 0.000080 95.00 NA
31 DRB1_1101 GRSVADLVCAQ 1 RSVADLVCA 0.493 peptide45 0.000069 95.00 NA
32 DRB1_1101 RSVADLVCAQY 2 VADLVCAQY 0.607 peptide45 0.000055 95.00 NA
33 DRB1_1101 SVADLVCAQYY 1 VADLVCAQY 0.560 peptide45 0.000026 95.00 NA
34 DRB1_1101 VADLVCAQYYS 0 VADLVCAQY 0.120 peptide45 0.000019 95.00 NA
35 DRB1_1101 ADLVCAQYYSG 2 LVCAQYYSG 0.813 peptide45 0.000058 95.00 NA
36 DRB1_1101 DLVCAQYYSGV 1 LVCAQYYSG 0.767 peptide45 0.000034 95.00 NA
37 DRB1_1101 LVCAQYYSGVM 2 CAQYYSGVM 0.300 peptide45 0.000012 95.00 NA
38 DRB1_1101 VCAQYYSGVMV 1 CAQYYSGVM 0.327 peptide45 0.000013 95.00 NA
39 DRB1_1101 CAQYYSGVMVL 0 CAQYYSGVM 0.093 peptide45 0.000009 95.00 NA
40 DRB1_1101 AQYYSGVMVLP 2 YYSGVMVLP 0.407 peptide45 0.000025 95.00 NA
41 DRB1_1101 QYYSGVMVLPG 2 YSGVMVLPG 0.987 peptide45 0.001132 77.60 NA
42 DRB1_1101 YYSGVMVLPGV 1 YSGVMVLPG 0.987 peptide45 0.000638 85.54 NA
43 DRB1_1101 YSGVMVLPGVV 0 YSGVMVLPG 0.433 peptide45 0.000027 95.00 NA
44 DRB1_1101 SGVMVLPGVVD 2 VMVLPGVVD 0.867 peptide45 0.000168 95.00 NA
45 DRB1_1101 GVMVLPGVVDA 1 VMVLPGVVD 0.860 peptide45 0.000150 95.00 NA
46 DRB1_1101 VMVLPGVVDAE 2 VLPGVVDAE 0.700 peptide45 0.000094 95.00 NA
47 DRB1_1101 MVLPGVVDAEK 1 VLPGVVDAE 0.833 peptide45 0.000081 95.00 NA
48 DRB1_1101 VLPGVVDAEKL 2 PGVVDAEKL 0.493 peptide45 0.000032 95.00 NA
49 DRB1_1101 LPGVVDAEKLH 2 GVVDAEKLH 0.487 peptide45 0.000032 95.00 NA
50 DRB1_1101 PGVVDAEKLHM 2 VVDAEKLHM 1.000 peptide45 0.002321 65.48 NA
51 DRB1_1101 GVVDAEKLHMY 1 VVDAEKLHM 0.860 peptide45 0.000773 83.12 NA
52 DRB1_1101 VVDAEKLHMYS 1 VDAEKLHMY 0.660 peptide45 0.000105 95.00 NA
53 DRB1_1101 VDAEKLHMYSA 2 AEKLHMYSA 0.487 peptide45 0.000040 95.00 NA
54 DRB1_1101 DAEKLHMYSAS 1 AEKLHMYSA 0.627 peptide45 0.000030 95.00 NA
55 DRB1_1101 AEKLHMYSASL 2 KLHMYSASL 0.760 peptide45 0.000082 95.00 NA
56 DRB1_1101 EKLHMYSASLI 2 LHMYSASLI 0.820 peptide45 0.000248 94.60 NA
57 DRB1_1101 KLHMYSASLIG 1 LHMYSASLI 0.667 peptide45 0.000256 94.40 NA
58 DRB1_1101 LHMYSASLIGG 2 MYSASLIGG 0.433 peptide45 0.000085 95.00 NA
59 DRB1_1101 HMYSASLIGGM 1 MYSASLIGG 0.480 peptide45 0.000075 95.00 NA
60 DRB1_1101 MYSASLIGGMV 1 YSASLIGGM 0.760 peptide45 0.000025 95.00 NA
61 DRB1_1101 YSASLIGGMVL 2 ASLIGGMVL 0.413 peptide45 0.000009 95.00 NA
62 DRB1_1101 SASLIGGMVLG 1 ASLIGGMVL 0.513 peptide45 0.000008 95.00 NA
63 DRB1_1101 ASLIGGMVLGG 2 LIGGMVLGG 0.913 peptide45 0.000040 95.00 NA
--------------------------------------------------------------------------------------------------------------------------------------------
Number of strong binders: 0 Number of weak binders: 0
--------------------------------------------------------------------------------------------------------------------------------------------
# Allele: DRB1_1101
--------------------------------------------------------------------------------------------------------------------------------------------
Pos MHC Peptide Of Core Core_Rel Identity Score_EL %Rank_EL Exp_Bind BindLevel
--------------------------------------------------------------------------------------------------------------------------------------------
1 DRB1_1101 AAALPFSYAVQ 2 ALPFSYAVQ 0.607 peptide46 0.000018 95.00 NA
2 DRB1_1101 AALPFSYAVQA 1 ALPFSYAVQ 0.420 peptide46 0.000017 95.00 NA
3 DRB1_1101 ALPFSYAVQAR 2 PFSYAVQAR 0.747 peptide46 0.000084 95.00 NA
4 DRB1_1101 LPFSYAVQARL 2 FSYAVQARL 0.920 peptide46 0.000766 83.24 NA
5 DRB1_1101 PFSYAVQARLN 1 FSYAVQARL 0.933 peptide46 0.001378 74.40 NA
6 DRB1_1101 FSYAVQARLNY 2 YAVQARLNY 1.000 peptide46 0.010093 40.01 NA
--------------------------------------------------------------------------------------------------------------------------------------------
Number of strong binders: 0 Number of weak binders: 0
--------------------------------------------------------------------------------------------------------------------------------------------
# Allele: DRB1_1101
--------------------------------------------------------------------------------------------------------------------------------------------
Pos MHC Peptide Of Core Core_Rel Identity Score_EL %Rank_EL Exp_Bind BindLevel
--------------------------------------------------------------------------------------------------------------------------------------------
1 DRB1_1101 ALQTDVLQRNQ 1 LQTDVLQRN 0.707 peptide47 0.000093 95.00 NA
2 DRB1_1101 LQTDVLQRNQQ 2 TDVLQRNQQ 0.840 peptide47 0.000225 95.00 NA
3 DRB1_1101 QTDVLQRNQQL 1 TDVLQRNQQ 0.720 peptide47 0.000206 95.00 NA
4 DRB1_1101 TDVLQRNQQLL 2 VLQRNQQLL 0.820 peptide47 0.000184 95.00 NA
5 DRB1_1101 DVLQRNQQLLA 2 LQRNQQLLA 0.780 peptide47 0.000588 86.62 NA
6 DRB1_1101 VLQRNQQLLAE 1 LQRNQQLLA 0.867 peptide47 0.000533 87.80 NA
7 DRB1_1101 LQRNQQLLAES 2 RNQQLLAES 0.340 peptide47 0.000199 95.00 NA
8 DRB1_1101 QRNQQLLAESF 1 RNQQLLAES 0.440 peptide47 0.000146 95.00 NA
9 DRB1_1101 RNQQLLAESFN 1 NQQLLAESF 0.547 peptide47 0.000033 95.00 NA
10 DRB1_1101 NQQLLAESFNS 2 QLLAESFNS 0.687 peptide47 0.000027 95.00 NA
11 DRB1_1101 QQLLAESFNSA 2 LLAESFNSA 0.707 peptide47 0.000087 95.00 NA
12 DRB1_1101 QLLAESFNSAI 1 LLAESFNSA 0.687 peptide47 0.000053 95.00 NA
13 DRB1_1101 LLAESFNSAIG 2 AESFNSAIG 0.327 peptide47 0.000029 95.00 NA
14 DRB1_1101 LAESFNSAIGN 2 ESFNSAIGN 0.520 peptide47 0.000077 95.00 NA
15 DRB1_1101 AESFNSAIGNI 1 ESFNSAIGN 0.693 peptide47 0.000061 95.00 NA
16 DRB1_1101 ESFNSAIGNIT 2 FNSAIGNIT 0.887 peptide47 0.000421 90.25 NA
17 DRB1_1101 SFNSAIGNITS 1 FNSAIGNIT 0.747 peptide47 0.000391 91.01 NA
18 DRB1_1101 FNSAIGNITSA 1 NSAIGNITS 0.567 peptide47 0.000041 95.00 NA
19 DRB1_1101 NSAIGNITSAF 2 AIGNITSAF 0.700 peptide47 0.000019 95.00 NA
20 DRB1_1101 SAIGNITSAFE 2 IGNITSAFE 0.687 peptide47 0.000134 95.00 NA
21 DRB1_1101 AIGNITSAFES 1 IGNITSAFE 0.700 peptide47 0.000098 95.00 NA
22 DRB1_1101 IGNITSAFESV 2 NITSAFESV 0.460 peptide47 0.000019 95.00 NA
23 DRB1_1101 GNITSAFESVK 2 ITSAFESVK 0.800 peptide47 0.000176 95.00 NA
24 DRB1_1101 NITSAFESVKE 1 ITSAFESVK 0.700 peptide47 0.000147 95.00 NA
25 DRB1_1101 ITSAFESVKEA 1 TSAFESVKE 0.480 peptide47 0.000056 95.00 NA
--------------------------------------------------------------------------------------------------------------------------------------------
Number of strong binders: 0 Number of weak binders: 0
--------------------------------------------------------------------------------------------------------------------------------------------
# Allele: DRB1_1101
--------------------------------------------------------------------------------------------------------------------------------------------
Pos MHC Peptide Of Core Core_Rel Identity Score_EL %Rank_EL Exp_Bind BindLevel
--------------------------------------------------------------------------------------------------------------------------------------------
1 DRB1_1101 SQTSKGLNTVA 1 QTSKGLNTV 0.653 peptide48 0.000032 95.00 NA
--------------------------------------------------------------------------------------------------------------------------------------------
Number of strong binders: 0 Number of weak binders: 0
--------------------------------------------------------------------------------------------------------------------------------------------
# Allele: DRB1_1101
--------------------------------------------------------------------------------------------------------------------------------------------
Pos MHC Peptide Of Core Core_Rel Identity Score_EL %Rank_EL Exp_Bind BindLevel
--------------------------------------------------------------------------------------------------------------------------------------------
1 DRB1_1101 ALTKVQEVVNS 1 LTKVQEVVN 0.727 peptide49 0.000131 95.00 NA
2 DRB1_1101 LTKVQEVVNSQ 2 KVQEVVNSQ 0.527 peptide49 0.000177 95.00 NA
3 DRB1_1101 TKVQEVVNSQG 1 KVQEVVNSQ 0.407 peptide49 0.000221 95.00 NA
--------------------------------------------------------------------------------------------------------------------------------------------
Number of strong binders: 0 Number of weak binders: 0
--------------------------------------------------------------------------------------------------------------------------------------------
# Allele: DRB1_1101
--------------------------------------------------------------------------------------------------------------------------------------------
Pos MHC Peptide Of Core Core_Rel Identity Score_EL %Rank_EL Exp_Bind BindLevel
--------------------------------------------------------------------------------------------------------------------------------------------
1 DRB1_1101 QLTVQLQHNFQ 1 LTVQLQHNF 0.607 peptide50 0.000131 95.00 NA
2 DRB1_1101 LTVQLQHNFQA 2 VQLQHNFQA 0.720 peptide50 0.000123 95.00 NA
3 DRB1_1101 TVQLQHNFQAI 1 VQLQHNFQA 0.833 peptide50 0.000129 95.00 NA
4 DRB1_1101 VQLQHNFQAIS 2 LQHNFQAIS 0.853 peptide50 0.000228 95.00 NA
5 DRB1_1101 QLQHNFQAISS 1 LQHNFQAIS 0.767 peptide50 0.000250 94.55 NA
6 DRB1_1101 LQHNFQAISSS 1 QHNFQAISS 0.507 peptide50 0.000065 95.00 NA
7 DRB1_1101 QHNFQAISSSI 1 HNFQAISSS 0.467 peptide50 0.000032 95.00 NA
--------------------------------------------------------------------------------------------------------------------------------------------
Number of strong binders: 0 Number of weak binders: 0
--------------------------------------------------------------------------------------------------------------------------------------------
# Allele: DRB1_1101
--------------------------------------------------------------------------------------------------------------------------------------------
Pos MHC Peptide Of Core Core_Rel Identity Score_EL %Rank_EL Exp_Bind BindLevel
--------------------------------------------------------------------------------------------------------------------------------------------
1 DRB1_1101 TGRLSALNAFV 2 RLSALNAFV 0.747 peptide52 0.000198 95.00 NA
2 DRB1_1101 GRLSALNAFVA 2 LSALNAFVA 0.773 peptide52 0.000489 88.75 NA
3 DRB1_1101 RLSALNAFVAQ 1 LSALNAFVA 0.927 peptide52 0.000296 93.39 NA
4 DRB1_1101 LSALNAFVAQT 0 LSALNAFVA 0.480 peptide52 0.000016 95.00 NA
5 DRB1_1101 SALNAFVAQTL 2 LNAFVAQTL 0.933 peptide52 0.000083 95.00 NA
6 DRB1_1101 ALNAFVAQTLT 1 LNAFVAQTL 0.813 peptide52 0.000055 95.00 NA
7 DRB1_1101 LNAFVAQTLTK 2 AFVAQTLTK 0.647 peptide52 0.000055 95.00 NA
8 DRB1_1101 NAFVAQTLTKY 2 FVAQTLTKY 0.907 peptide52 0.001011 79.24 NA
9 DRB1_1101 AFVAQTLTKYT 1 FVAQTLTKY 0.847 peptide52 0.000655 85.17 NA
10 DRB1_1101 FVAQTLTKYTE 0 FVAQTLTKY 0.300 peptide52 0.000180 95.00 NA
11 DRB1_1101 VAQTLTKYTEV 1 AQTLTKYTE 0.527 peptide52 0.000080 95.00 NA
--------------------------------------------------------------------------------------------------------------------------------------------
Number of strong binders: 0 Number of weak binders: 0
--------------------------------------------------------------------------------------------------------------------------------------------
# Allele: DRB1_1101
--------------------------------------------------------------------------------------------------------------------------------------------
Pos MHC Peptide Of Core Core_Rel Identity Score_EL %Rank_EL Exp_Bind BindLevel
--------------------------------------------------------------------------------------------------------------------------------------------
1 DRB1_1101 LAQQKVNECVK 2 QQKVNECVK 0.407 peptide53 0.000025 95.00 NA
2 DRB1_1101 AQQKVNECVKS 2 QKVNECVKS 0.773 peptide53 0.000082 95.00 NA
3 DRB1_1101 QQKVNECVKSQ 1 QKVNECVKS 0.713 peptide53 0.000108 95.00 NA
4 DRB1_1101 QKVNECVKSQS 2 VNECVKSQS 0.820 peptide53 0.000202 95.00 NA
5 DRB1_1101 KVNECVKSQSQ 1 VNECVKSQS 0.693 peptide53 0.000228 95.00 NA
6 DRB1_1101 VNECVKSQSQR 1 NECVKSQSQ 0.700 peptide53 0.000077 95.00 NA
7 DRB1_1101 NECVKSQSQRY 2 CVKSQSQRY 0.813 peptide53 0.000060 95.00 NA
8 DRB1_1101 ECVKSQSQRYG 2 VKSQSQRYG 0.627 peptide53 0.000128 95.00 NA
9 DRB1_1101 CVKSQSQRYGF 1 VKSQSQRYG 0.760 peptide53 0.000083 95.00 NA
10 DRB1_1101 VKSQSQRYGFC 1 KSQSQRYGF 0.413 peptide53 0.000030 95.00 NA
11 DRB1_1101 KSQSQRYGFCG 1 SQSQRYGFC 0.533 peptide53 0.000006 95.00 NA
12 DRB1_1101 SQSQRYGFCGG 2 SQRYGFCGG 0.520 peptide53 0.000005 95.00 NA
13 DRB1_1101 QSQRYGFCGGD 2 QRYGFCGGD 0.747 peptide53 0.000020 95.00 NA
14 DRB1_1101 SQRYGFCGGDG 2 RYGFCGGDG 0.333 peptide53 0.000036 95.00 NA
15 DRB1_1101 QRYGFCGGDGE 2 YGFCGGDGE 0.620 peptide53 0.000067 95.00 NA
16 DRB1_1101 RYGFCGGDGEH 1 YGFCGGDGE 0.773 peptide53 0.000031 95.00 NA
17 DRB1_1101 YGFCGGDGEHI 2 FCGGDGEHI 0.840 peptide53 0.000156 95.00 NA
18 DRB1_1101 GFCGGDGEHIF 1 FCGGDGEHI 0.693 peptide53 0.000089 95.00 NA
19 DRB1_1101 FCGGDGEHIFS 0 FCGGDGEHI 0.333 peptide53 0.000008 95.00 NA
20 DRB1_1101 CGGDGEHIFSL 2 GDGEHIFSL 0.660 peptide53 0.000004 95.00 NA
--------------------------------------------------------------------------------------------------------------------------------------------
Number of strong binders: 0 Number of weak binders: 0
--------------------------------------------------------------------------------------------------------------------------------------------
# Allele: DRB1_1101
--------------------------------------------------------------------------------------------------------------------------------------------
Pos MHC Peptide Of Core Core_Rel Identity Score_EL %Rank_EL Exp_Bind BindLevel
--------------------------------------------------------------------------------------------------------------------------------------------
1 DRB1_1101 QAAPQGLLFLH 1 AAPQGLLFL 0.767 peptide54 0.000008 95.00 NA
2 DRB1_1101 AAPQGLLFLHT 2 PQGLLFLHT 0.820 peptide54 0.000025 95.00 NA
3 DRB1_1101 APQGLLFLHTV 1 PQGLLFLHT 0.500 peptide54 0.000028 95.00 NA
4 DRB1_1101 PQGLLFLHTVL 1 QGLLFLHTV 0.567 peptide54 0.000015 95.00 NA
5 DRB1_1101 QGLLFLHTVLV 2 LLFLHTVLV 0.913 peptide54 0.000055 95.00 NA
6 DRB1_1101 GLLFLHTVLVP 1 LLFLHTVLV 0.720 peptide54 0.000070 95.00 NA
7 DRB1_1101 LLFLHTVLVPS 2 FLHTVLVPS 0.907 peptide54 0.000140 95.00 NA
8 DRB1_1101 LFLHTVLVPSD 1 FLHTVLVPS 0.720 peptide54 0.000548 87.48 NA
9 DRB1_1101 FLHTVLVPSDF 1 LHTVLVPSD 0.633 peptide54 0.000126 95.00 NA
10 DRB1_1101 LHTVLVPSDFV 2 TVLVPSDFV 0.453 peptide54 0.000023 95.00 NA
11 DRB1_1101 HTVLVPSDFVD 2 VLVPSDFVD 0.533 peptide54 0.000057 95.00 NA
--------------------------------------------------------------------------------------------------------------------------------------------
Number of strong binders: 0 Number of weak binders: 0
--------------------------------------------------------------------------------------------------------------------------------------------
# Allele: DRB1_1101
--------------------------------------------------------------------------------------------------------------------------------------------
Pos MHC Peptide Of Core Core_Rel Identity Score_EL %Rank_EL Exp_Bind BindLevel
--------------------------------------------------------------------------------------------------------------------------------------------
1 DRB1_1101 IAIAGLCVNDE 2 IAGLCVNDE 0.720 peptide55 0.000052 95.00 NA
2 DRB1_1101 AIAGLCVNDEI 1 IAGLCVNDE 0.793 peptide55 0.000036 95.00 NA
3 DRB1_1101 IAGLCVNDEIA 2 GLCVNDEIA 0.520 peptide55 0.000013 95.00 NA
4 DRB1_1101 AGLCVNDEIAL 2 LCVNDEIAL 0.813 peptide55 0.000045 95.00 NA
5 DRB1_1101 GLCVNDEIALT 1 LCVNDEIAL 0.713 peptide55 0.000035 95.00 NA
6 DRB1_1101 LCVNDEIALTL 2 VNDEIALTL 0.433 peptide55 0.000015 95.00 NA
7 DRB1_1101 CVNDEIALTLR 1 VNDEIALTL 0.593 peptide55 0.000016 95.00 NA
--------------------------------------------------------------------------------------------------------------------------------------------
Number of strong binders: 0 Number of weak binders: 0
--------------------------------------------------------------------------------------------------------------------------------------------
# Allele: DRB1_1101
--------------------------------------------------------------------------------------------------------------------------------------------
Pos MHC Peptide Of Core Core_Rel Identity Score_EL %Rank_EL Exp_Bind BindLevel
--------------------------------------------------------------------------------------------------------------------------------------------
1 DRB1_1101 YFVSSRRMFEP 1 FVSSRRMFE 0.967 peptide58 0.005882 49.08 NA
2 DRB1_1101 FVSSRRMFEPR 0 FVSSRRMFE 0.633 peptide58 0.000170 95.00 NA
3 DRB1_1101 VSSRRMFEPRK 2 SRRMFEPRK 0.633 peptide58 0.000044 95.00 NA
4 DRB1_1101 SSRRMFEPRKP 2 RRMFEPRKP 0.720 peptide58 0.000257 94.37 NA
5 DRB1_1101 SRRMFEPRKPT 1 RRMFEPRKP 0.500 peptide58 0.000393 90.95 NA
--------------------------------------------------------------------------------------------------------------------------------------------
Number of strong binders: 0 Number of weak binders: 0
--------------------------------------------------------------------------------------------------------------------------------------------
# Allele: DRB1_1101
--------------------------------------------------------------------------------------------------------------------------------------------
Pos MHC Peptide Of Core Core_Rel Identity Score_EL %Rank_EL Exp_Bind BindLevel
--------------------------------------------------------------------------------------------------------------------------------------------
1 DRB1_1101 SDFVQIESCVV 2 FVQIESCVV 0.880 peptide59 0.000156 95.00 NA
2 DRB1_1101 DFVQIESCVVT 1 FVQIESCVV 0.753 peptide59 0.000110 95.00 NA
3 DRB1_1101 FVQIESCVVTY 0 FVQIESCVV 0.233 peptide59 0.000020 95.00 NA
4 DRB1_1101 VQIESCVVTYV 2 IESCVVTYV 0.667 peptide59 0.000032 95.00 NA
5 DRB1_1101 QIESCVVTYVN 2 ESCVVTYVN 0.447 peptide59 0.000072 95.00 NA
6 DRB1_1101 IESCVVTYVNL 1 ESCVVTYVN 0.580 peptide59 0.000022 95.00 NA
7 DRB1_1101 ESCVVTYVNLT 2 CVVTYVNLT 0.720 peptide59 0.000016 95.00 NA
8 DRB1_1101 SCVVTYVNLTR 2 VVTYVNLTR 0.780 peptide59 0.000157 95.00 NA
9 DRB1_1101 CVVTYVNLTRD 1 VVTYVNLTR 0.560 peptide59 0.000253 94.47 NA
10 DRB1_1101 VVTYVNLTRDQ 1 VTYVNLTRD 0.580 peptide59 0.000376 91.38 NA
11 DRB1_1101 VTYVNLTRDQL 2 YVNLTRDQL 1.000 peptide59 0.036255 22.67 NA
12 DRB1_1101 TYVNLTRDQLP 1 YVNLTRDQL 1.000 peptide59 0.040608 21.40 NA
13 DRB1_1101 YVNLTRDQLPD 0 YVNLTRDQL 0.707 peptide59 0.000289 93.57 NA
--------------------------------------------------------------------------------------------------------------------------------------------
Number of strong binders: 0 Number of weak binders: 0
--------------------------------------------------------------------------------------------------------------------------------------------
# Allele: DRB1_1101
--------------------------------------------------------------------------------------------------------------------------------------------
Pos MHC Peptide Of Core Core_Rel Identity Score_EL %Rank_EL Exp_Bind BindLevel
--------------------------------------------------------------------------------------------------------------------------------------------
1 DRB1_1101 ATYLNLTGEIA 2 YLNLTGEIA 0.940 peptide63 0.001005 79.32 NA
2 DRB1_1101 TYLNLTGEIAD 1 YLNLTGEIA 0.873 peptide63 0.001368 74.51 NA
3 DRB1_1101 YLNLTGEIADL 1 LNLTGEIAD 0.673 peptide63 0.000067 95.00 NA
4 DRB1_1101 LNLTGEIADLE 2 LTGEIADLE 0.880 peptide63 0.000113 95.00 NA
5 DRB1_1101 NLTGEIADLEQ 1 LTGEIADLE 0.893 peptide63 0.000157 95.00 NA
6 DRB1_1101 LTGEIADLEQR 2 GEIADLEQR 0.560 peptide63 0.000038 95.00 NA
7 DRB1_1101 TGEIADLEQRS 2 EIADLEQRS 0.627 peptide63 0.000091 95.00 NA
8 DRB1_1101 GEIADLEQRSE 2 IADLEQRSE 0.700 peptide63 0.000217 95.00 NA
9 DRB1_1101 EIADLEQRSES 1 IADLEQRSE 0.773 peptide63 0.000124 95.00 NA
10 DRB1_1101 IADLEQRSESL 1 ADLEQRSES 0.427 peptide63 0.000016 95.00 NA
11 DRB1_1101 ADLEQRSESLR 2 LEQRSESLR 0.853 peptide63 0.000226 95.00 NA
12 DRB1_1101 DLEQRSESLRN 1 LEQRSESLR 0.687 peptide63 0.000282 93.74 NA
--------------------------------------------------------------------------------------------------------------------------------------------
Number of strong binders: 0 Number of weak binders: 0
--------------------------------------------------------------------------------------------------------------------------------------------
# Allele: DRB1_1101
--------------------------------------------------------------------------------------------------------------------------------------------
Pos MHC Peptide Of Core Core_Rel Identity Score_EL %Rank_EL Exp_Bind BindLevel
--------------------------------------------------------------------------------------------------------------------------------------------
1 DRB1_1101 TEELQSLIYNI 1 EELQSLIYN 0.413 peptide64 0.000027 95.00 NA
2 DRB1_1101 EELQSLIYNIN 2 LQSLIYNIN 0.813 peptide64 0.000141 95.00 NA
3 DRB1_1101 ELQSLIYNINN 1 LQSLIYNIN 0.767 peptide64 0.000114 95.00 NA
4 DRB1_1101 LQSLIYNINNT 1 QSLIYNINN 0.460 peptide64 0.000027 95.00 NA
5 DRB1_1101 QSLIYNINNTL 2 LIYNINNTL 0.967 peptide64 0.000437 89.87 NA
6 DRB1_1101 SLIYNINNTLV 1 LIYNINNTL 0.747 peptide64 0.000299 93.32 NA
7 DRB1_1101 LIYNINNTLVD 2 YNINNTLVD 0.893 peptide64 0.002990 61.14 NA
8 DRB1_1101 IYNINNTLVDL 1 YNINNTLVD 0.980 peptide64 0.002045 67.78 NA
9 DRB1_1101 YNINNTLVDLE 2 INNTLVDLE 0.593 peptide64 0.000177 95.00 NA
10 DRB1_1101 NINNTLVDLEW 1 INNTLVDLE 0.900 peptide64 0.000077 95.00 NA
11 DRB1_1101 INNTLVDLEWL 0 INNTLVDLE 0.433 peptide64 0.000015 95.00 NA
12 DRB1_1101 NNTLVDLEWLN 2 TLVDLEWLN 0.567 peptide64 0.000013 95.00 NA
13 DRB1_1101 NTLVDLEWLNR 2 LVDLEWLNR 0.760 peptide64 0.000124 95.00 NA
14 DRB1_1101 TLVDLEWLNRV 1 LVDLEWLNR 0.613 peptide64 0.000067 95.00 NA
15 DRB1_1101 LVDLEWLNRVE 2 DLEWLNRVE 0.260 peptide64 0.000039 95.00 NA
16 DRB1_1101 VDLEWLNRVET 2 LEWLNRVET 0.980 peptide64 0.002678 63.11 NA
17 DRB1_1101 DLEWLNRVETY 1 LEWLNRVET 0.993 peptide64 0.002292 65.72 NA
18 DRB1_1101 LEWLNRVETYI 2 WLNRVETYI 0.540 peptide64 0.000230 95.00 NA
19 DRB1_1101 EWLNRVETYIK 1 WLNRVETYI 0.473 peptide64 0.000395 90.90 NA
20 DRB1_1101 WLNRVETYIKW 1 LNRVETYIK 0.813 peptide64 0.000094 95.00 NA
21 DRB1_1101 LNRVETYIKWP 2 RVETYIKWP 0.293 peptide64 0.000056 95.00 NA
22 DRB1_1101 NRVETYIKWPW 2 VETYIKWPW 0.720 peptide64 0.000137 95.00 NA
23 DRB1_1101 RVETYIKWPWW 1 VETYIKWPW 0.667 peptide64 0.000042 95.00 NA
24 DRB1_1101 VETYIKWPWWV 2 TYIKWPWWV 0.593 peptide64 0.000024 95.00 NA
25 DRB1_1101 ETYIKWPWWVW 2 YIKWPWWVW 0.560 peptide64 0.000032 95.00 NA
26 DRB1_1101 TYIKWPWWVWL 1 YIKWPWWVW 0.560 peptide64 0.000011 95.00 NA
27 DRB1_1101 YIKWPWWVWLI 2 KWPWWVWLI 0.653 peptide64 0.000015 95.00 NA
28 DRB1_1101 IKWPWWVWLII 1 KWPWWVWLI 0.713 peptide64 0.000007 95.00 NA
29 DRB1_1101 KWPWWVWLIIF 2 PWWVWLIIF 0.400 peptide64 0.000003 95.00 NA
30 DRB1_1101 WPWWVWLIIFI 2 WWVWLIIFI 0.747 peptide64 0.000003 95.00 NA
31 DRB1_1101 PWWVWLIIFIV 2 WVWLIIFIV 0.753 peptide64 0.000013 95.00 NA
32 DRB1_1101 WWVWLIIFIVL 1 WVWLIIFIV 0.647 peptide64 0.000009 95.00 NA
33 DRB1_1101 WVWLIIFIVLI 2 WLIIFIVLI 0.540 peptide64 0.000015 95.00 NA
34 DRB1_1101 VWLIIFIVLIF 1 WLIIFIVLI 0.540 peptide64 0.000013 95.00 NA
35 DRB1_1101 WLIIFIVLIFV 2 IIFIVLIFV 0.533 peptide64 0.000009 95.00 NA
36 DRB1_1101 LIIFIVLIFVV 1 IIFIVLIFV 0.513 peptide64 0.000011 95.00 NA
37 DRB1_1101 IIFIVLIFVVS 2 FIVLIFVVS 0.667 peptide64 0.000036 95.00 NA
38 DRB1_1101 IFIVLIFVVSL 1 FIVLIFVVS 0.673 peptide64 0.000028 95.00 NA
39 DRB1_1101 FIVLIFVVSLL 1 IVLIFVVSL 0.507 peptide64 0.000010 95.00 NA
40 DRB1_1101 IVLIFVVSLLV 2 LIFVVSLLV 0.933 peptide64 0.000039 95.00 NA
41 DRB1_1101 VLIFVVSLLVF 1 LIFVVSLLV 0.793 peptide64 0.000024 95.00 NA
42 DRB1_1101 LIFVVSLLVFC 2 FVVSLLVFC 0.480 peptide64 0.000006 95.00 NA
43 DRB1_1101 IFVVSLLVFCC 2 VVSLLVFCC 0.353 peptide64 0.000005 95.00 NA
44 DRB1_1101 FVVSLLVFCCI 1 VVSLLVFCC 0.567 peptide64 0.000005 95.00 NA
45 DRB1_1101 VVSLLVFCCIS 1 VSLLVFCCI 0.553 peptide64 0.000002 95.00 NA
46 DRB1_1101 VSLLVFCCIST 2 LLVFCCIST 0.780 peptide64 0.000003 95.00 NA
47 DRB1_1101 SLLVFCCISTG 2 LVFCCISTG 0.773 peptide64 0.000011 95.00 NA
48 DRB1_1101 LLVFCCISTGC 1 LVFCCISTG 0.653 peptide64 0.000004 95.00 NA
49 DRB1_1101 LVFCCISTGCC 2 FCCISTGCC 0.713 peptide64 0.000006 95.00 NA
50 DRB1_1101 VFCCISTGCCG 1 FCCISTGCC 0.753 peptide64 0.000007 95.00 NA
51 DRB1_1101 FCCISTGCCGC 1 CCISTGCCG 0.347 peptide64 0.000001 95.00 NA
52 DRB1_1101 CCISTGCCGCC 2 ISTGCCGCC 0.500 peptide64 0.000001 95.00 NA
53 DRB1_1101 CISTGCCGCCG 1 ISTGCCGCC 0.680 peptide64 0.000001 95.00 NA
54 DRB1_1101 ISTGCCGCCGC 0 ISTGCCGCC 0.313 peptide64 0.000001 95.00 NA
55 DRB1_1101 STGCCGCCGCC 2 GCCGCCGCC 0.353 peptide64 0.000000 95.00 NA
56 DRB1_1101 TGCCGCCGCCC 2 CCGCCGCCC 0.600 peptide64 0.000000 95.00 NA
57 DRB1_1101 GCCGCCGCCCA 2 CGCCGCCCA 0.540 peptide64 0.000000 95.00 NA
58 DRB1_1101 CCGCCGCCCAC 2 GCCGCCCAC 0.367 peptide64 0.000000 95.00 NA
59 DRB1_1101 CGCCGCCCACF 2 CCGCCCACF 0.680 peptide64 0.000001 95.00 NA
--------------------------------------------------------------------------------------------------------------------------------------------
Number of strong binders: 0 Number of weak binders: 0
--------------------------------------------------------------------------------------------------------------------------------------------
# Allele: DRB1_1101
--------------------------------------------------------------------------------------------------------------------------------------------
Pos MHC Peptide Of Core Core_Rel Identity Score_EL %Rank_EL Exp_Bind BindLevel
--------------------------------------------------------------------------------------------------------------------------------------------
1 DRB1_1101 GCCRGPRLQPY 2 CRGPRLQPY 0.707 peptide65 0.000007 95.00 NA
2 DRB1_1101 CCRGPRLQPYE 1 CRGPRLQPY 0.740 peptide65 0.000007 95.00 NA
3 DRB1_1101 CRGPRLQPYEV 1 RGPRLQPYE 0.313 peptide65 0.000007 95.00 NA
4 DRB1_1101 RGPRLQPYEVF 2 PRLQPYEVF 0.833 peptide65 0.000022 95.00 NA
5 DRB1_1101 GPRLQPYEVFE 1 PRLQPYEVF 0.667 peptide65 0.000025 95.00 NA
6 DRB1_1101 PRLQPYEVFEK 2 LQPYEVFEK 0.920 peptide65 0.000391 91.01 NA
7 DRB1_1101 RLQPYEVFEKV 1 LQPYEVFEK 0.933 peptide65 0.000221 95.00 NA
8 DRB1_1101 LQPYEVFEKVH 0 LQPYEVFEK 0.547 peptide65 0.000039 95.00 NA
9 DRB1_1101 QPYEVFEKVHV 2 YEVFEKVHV 1.000 peptide65 0.070947 15.75 NA
10 DRB1_1101 PYEVFEKVHVQ 1 YEVFEKVHV 1.000 peptide65 0.050002 19.21 NA
--------------------------------------------------------------------------------------------------------------------------------------------
Number of strong binders: 0 Number of weak binders: 0
--------------------------------------------------------------------------------------------------------------------------------------------
# Allele: DRB1_0401
--------------------------------------------------------------------------------------------------------------------------------------------
Pos MHC Peptide Of Core Core_Rel Identity Score_EL %Rank_EL Exp_Bind BindLevel
--------------------------------------------------------------------------------------------------------------------------------------------
1 DRB1_0401 NFRRFFSKFNV 1 FRRFFSKFN 0.940 peptide3 0.000565 87.97 NA
2 DRB1_0401 FRRFFSKFNVQ 2 RFFSKFNVQ 0.573 peptide3 0.000161 95.00 NA
3 DRB1_0401 RRFFSKFNVQA 2 FFSKFNVQA 0.947 peptide3 0.003500 59.77 NA
4 DRB1_0401 RFFSKFNVQAP 1 FFSKFNVQA 0.820 peptide3 0.002726 64.28 NA
5 DRB1_0401 FFSKFNVQAPA 1 FSKFNVQAP 0.687 peptide3 0.000267 94.37 NA
6 DRB1_0401 FSKFNVQAPAV 2 KFNVQAPAV 0.487 peptide3 0.000177 95.00 NA
7 DRB1_0401 SKFNVQAPAVV 2 FNVQAPAVV 0.980 peptide3 0.005379 52.39 NA
--------------------------------------------------------------------------------------------------------------------------------------------
Number of strong binders: 0 Number of weak binders: 0
--------------------------------------------------------------------------------------------------------------------------------------------
# Allele: DRB1_0401
--------------------------------------------------------------------------------------------------------------------------------------------
Pos MHC Peptide Of Core Core_Rel Identity Score_EL %Rank_EL Exp_Bind BindLevel
--------------------------------------------------------------------------------------------------------------------------------------------
1 DRB1_0401 GFEIGISQEPF 1 FEIGISQEP 0.967 peptide5 0.000496 89.32 NA
2 DRB1_0401 FEIGISQEPFD 2 IGISQEPFD 0.773 peptide5 0.000604 87.21 NA
3 DRB1_0401 EIGISQEPFDP 1 IGISQEPFD 0.940 peptide5 0.000764 84.26 NA
4 DRB1_0401 IGISQEPFDPS 2 ISQEPFDPS 0.900 peptide5 0.000403 91.31 NA
5 DRB1_0401 GISQEPFDPSG 1 ISQEPFDPS 0.953 peptide5 0.000474 89.75 NA
6 DRB1_0401 ISQEPFDPSGY 0 ISQEPFDPS 0.480 peptide5 0.000033 95.00 NA
7 DRB1_0401 SQEPFDPSGYQ 1 QEPFDPSGY 0.660 peptide5 0.000010 95.00 NA
8 DRB1_0401 QEPFDPSGYQL 2 PFDPSGYQL 0.473 peptide5 0.000005 95.00 NA
9 DRB1_0401 EPFDPSGYQLY 2 FDPSGYQLY 0.960 peptide5 0.000141 95.00 NA
10 DRB1_0401 PFDPSGYQLYL 1 FDPSGYQLY 0.973 peptide5 0.000078 95.00 NA
--------------------------------------------------------------------------------------------------------------------------------------------
Number of strong binders: 0 Number of weak binders: 0
--------------------------------------------------------------------------------------------------------------------------------------------
# Allele: DRB1_0401
--------------------------------------------------------------------------------------------------------------------------------------------
Pos MHC Peptide Of Core Core_Rel Identity Score_EL %Rank_EL Exp_Bind BindLevel
--------------------------------------------------------------------------------------------------------------------------------------------
1 DRB1_0401 FNNWFLLSNDS 2 NWFLLSNDS 0.533 peptide12 0.000012 95.00 NA
--------------------------------------------------------------------------------------------------------------------------------------------
Number of strong binders: 0 Number of weak binders: 0
--------------------------------------------------------------------------------------------------------------------------------------------
# Allele: DRB1_0401
--------------------------------------------------------------------------------------------------------------------------------------------
Pos MHC Peptide Of Core Core_Rel Identity Score_EL %Rank_EL Exp_Bind BindLevel
--------------------------------------------------------------------------------------------------------------------------------------------
1 DRB1_0401 HGKVVSNQPLL 2 KVVSNQPLL 0.413 peptide13 0.000060 95.00 NA
2 DRB1_0401 GKVVSNQPLLV 2 VVSNQPLLV 0.980 peptide13 0.002905 63.22 NA
3 DRB1_0401 KVVSNQPLLVN 1 VVSNQPLLV 0.833 peptide13 0.002301 67.32 NA
4 DRB1_0401 VVSNQPLLVNC 0 VVSNQPLLV 0.433 peptide13 0.000076 95.00 NA
5 DRB1_0401 VSNQPLLVNCL 2 NQPLLVNCL 0.580 peptide13 0.000011 95.00 NA
6 DRB1_0401 SNQPLLVNCLL 1 NQPLLVNCL 0.700 peptide13 0.000007 95.00 NA
--------------------------------------------------------------------------------------------------------------------------------------------
Number of strong binders: 0 Number of weak binders: 0
--------------------------------------------------------------------------------------------------------------------------------------------
# Allele: DRB1_0401
--------------------------------------------------------------------------------------------------------------------------------------------
Pos MHC Peptide Of Core Core_Rel Identity Score_EL %Rank_EL Exp_Bind BindLevel
--------------------------------------------------------------------------------------------------------------------------------------------
1 DRB1_0401 RAPEALRFNIN 2 PEALRFNIN 0.807 peptide15 0.000030 95.00 NA
2 DRB1_0401 APEALRFNIND 2 EALRFNIND 0.293 peptide15 0.000071 95.00 NA
3 DRB1_0401 PEALRFNINDT 1 EALRFNIND 0.267 peptide15 0.000028 95.00 NA
4 DRB1_0401 EALRFNINDTS 2 LRFNINDTS 1.000 peptide15 0.010724 40.61 NA
--------------------------------------------------------------------------------------------------------------------------------------------
Number of strong binders: 0 Number of weak binders: 0
--------------------------------------------------------------------------------------------------------------------------------------------
# Allele: DRB1_0401
--------------------------------------------------------------------------------------------------------------------------------------------
Pos MHC Peptide Of Core Core_Rel Identity Score_EL %Rank_EL Exp_Bind BindLevel
--------------------------------------------------------------------------------------------------------------------------------------------
1 DRB1_0401 LAEGSIVLHTA 2 EGSIVLHTA 0.420 peptide16 0.000020 95.00 NA
2 DRB1_0401 AEGSIVLHTAL 2 GSIVLHTAL 0.307 peptide16 0.000019 95.00 NA
3 DRB1_0401 EGSIVLHTALG 2 SIVLHTALG 0.907 peptide16 0.000293 93.78 NA
4 DRB1_0401 GSIVLHTALGT 2 IVLHTALGT 0.773 peptide16 0.000386 91.69 NA
5 DRB1_0401 SIVLHTALGTN 1 IVLHTALGT 0.807 peptide16 0.000223 95.00 NA
--------------------------------------------------------------------------------------------------------------------------------------------
Number of strong binders: 0 Number of weak binders: 0
--------------------------------------------------------------------------------------------------------------------------------------------
# Allele: DRB1_0401
--------------------------------------------------------------------------------------------------------------------------------------------
Pos MHC Peptide Of Core Core_Rel Identity Score_EL %Rank_EL Exp_Bind BindLevel
--------------------------------------------------------------------------------------------------------------------------------------------
1 DRB1_0401 GATQVPYYCFL 1 ATQVPYYCF 0.673 peptide18 0.000003 95.00 NA
2 DRB1_0401 ATQVPYYCFLK 2 QVPYYCFLK 0.713 peptide18 0.000004 95.00 NA
3 DRB1_0401 TQVPYYCFLKV 2 VPYYCFLKV 0.367 peptide18 0.000005 95.00 NA
--------------------------------------------------------------------------------------------------------------------------------------------
Number of strong binders: 0 Number of weak binders: 0
--------------------------------------------------------------------------------------------------------------------------------------------
# Allele: DRB1_0401
--------------------------------------------------------------------------------------------------------------------------------------------
Pos MHC Peptide Of Core Core_Rel Identity Score_EL %Rank_EL Exp_Bind BindLevel
--------------------------------------------------------------------------------------------------------------------------------------------
1 DRB1_0401 NSTVYKFLAVL 1 STVYKFLAV 0.347 peptide19 0.000002 95.00 NA
2 DRB1_0401 STVYKFLAVLP 2 VYKFLAVLP 0.800 peptide19 0.000024 95.00 NA
--------------------------------------------------------------------------------------------------------------------------------------------
Number of strong binders: 0 Number of weak binders: 0
--------------------------------------------------------------------------------------------------------------------------------------------
# Allele: DRB1_0401
--------------------------------------------------------------------------------------------------------------------------------------------
Pos MHC Peptide Of Core Core_Rel Identity Score_EL %Rank_EL Exp_Bind BindLevel
--------------------------------------------------------------------------------------------------------------------------------------------
1 DRB1_0401 DALIEVQGTAI 2 LIEVQGTAI 0.927 peptide23 0.000198 95.00 NA
2 DRB1_0401 ALIEVQGTAIQ 2 IEVQGTAIQ 0.920 peptide23 0.003599 59.33 NA
3 DRB1_0401 LIEVQGTAIQR 1 IEVQGTAIQ 0.993 peptide23 0.005656 51.49 NA
4 DRB1_0401 IEVQGTAIQRI 2 VQGTAIQRI 0.760 peptide23 0.000552 88.22 NA
5 DRB1_0401 EVQGTAIQRIL 1 VQGTAIQRI 0.927 peptide23 0.000230 95.00 NA
6 DRB1_0401 VQGTAIQRILY 2 GTAIQRILY 0.467 peptide23 0.000015 95.00 NA
7 DRB1_0401 QGTAIQRILYC 2 TAIQRILYC 0.707 peptide23 0.000032 95.00 NA
8 DRB1_0401 GTAIQRILYCD 1 TAIQRILYC 0.847 peptide23 0.000029 95.00 NA
9 DRB1_0401 TAIQRILYCDD 2 IQRILYCDD 0.740 peptide23 0.000058 95.00 NA
10 DRB1_0401 AIQRILYCDDP 1 IQRILYCDD 0.613 peptide23 0.000056 95.00 NA
11 DRB1_0401 IQRILYCDDPV 2 RILYCDDPV 0.480 peptide23 0.000371 92.03 NA
12 DRB1_0401 QRILYCDDPVS 2 ILYCDDPVS 0.967 peptide23 0.003275 61.02 NA
13 DRB1_0401 RILYCDDPVSQ 1 ILYCDDPVS 0.753 peptide23 0.002821 63.72 NA
14 DRB1_0401 ILYCDDPVSQL 1 LYCDDPVSQ 0.640 peptide23 0.000456 90.11 NA
15 DRB1_0401 LYCDDPVSQLK 1 YCDDPVSQL 0.873 peptide23 0.000331 92.93 NA
16 DRB1_0401 YCDDPVSQLKC 0 YCDDPVSQL 0.473 peptide23 0.000005 95.00 NA
17 DRB1_0401 CDDPVSQLKCS 1 DDPVSQLKC 0.687 peptide23 0.000002 95.00 NA
18 DRB1_0401 DDPVSQLKCSQ 2 PVSQLKCSQ 0.840 peptide23 0.000007 95.00 NA
19 DRB1_0401 DPVSQLKCSQV 2 VSQLKCSQV 0.833 peptide23 0.000128 95.00 NA
20 DRB1_0401 PVSQLKCSQVA 1 VSQLKCSQV 0.893 peptide23 0.000112 95.00 NA
21 DRB1_0401 VSQLKCSQVAF 2 QLKCSQVAF 0.313 peptide23 0.000010 95.00 NA
--------------------------------------------------------------------------------------------------------------------------------------------
Number of strong binders: 0 Number of weak binders: 0
--------------------------------------------------------------------------------------------------------------------------------------------
# Allele: DRB1_0401
--------------------------------------------------------------------------------------------------------------------------------------------
Pos MHC Peptide Of Core Core_Rel Identity Score_EL %Rank_EL Exp_Bind BindLevel
--------------------------------------------------------------------------------------------------------------------------------------------
1 DRB1_0401 PSFNDHSFVNI 2 FNDHSFVNI 0.653 peptide25 0.000095 95.00 NA
2 DRB1_0401 SFNDHSFVNIT 1 FNDHSFVNI 0.740 peptide25 0.000044 95.00 NA
3 DRB1_0401 FNDHSFVNITV 2 DHSFVNITV 0.693 peptide25 0.000056 95.00 NA
4 DRB1_0401 NDHSFVNITVS 2 HSFVNITVS 0.487 peptide25 0.000076 95.00 NA
--------------------------------------------------------------------------------------------------------------------------------------------
Number of strong binders: 0 Number of weak binders: 0
--------------------------------------------------------------------------------------------------------------------------------------------
# Allele: DRB1_0401
--------------------------------------------------------------------------------------------------------------------------------------------
Pos MHC Peptide Of Core Core_Rel Identity Score_EL %Rank_EL Exp_Bind BindLevel
--------------------------------------------------------------------------------------------------------------------------------------------
1 DRB1_0401 ANLIASDTTIN 2 LIASDTTIN 0.987 peptide26 0.002393 66.62 NA
--------------------------------------------------------------------------------------------------------------------------------------------
Number of strong binders: 0 Number of weak binders: 0
--------------------------------------------------------------------------------------------------------------------------------------------
# Allele: DRB1_0401
--------------------------------------------------------------------------------------------------------------------------------------------
Pos MHC Peptide Of Core Core_Rel Identity Score_EL %Rank_EL Exp_Bind BindLevel
--------------------------------------------------------------------------------------------------------------------------------------------
1 DRB1_0401 GFSSFCVDTRQ 1 FSSFCVDTR 0.927 peptide27 0.001052 79.80 NA
2 DRB1_0401 FSSFCVDTRQF 0 FSSFCVDTR 0.460 peptide27 0.000012 95.00 NA
3 DRB1_0401 SSFCVDTRQFT 2 FCVDTRQFT 0.880 peptide27 0.000092 95.00 NA
4 DRB1_0401 SFCVDTRQFTI 1 FCVDTRQFT 0.913 peptide27 0.000065 95.00 NA
--------------------------------------------------------------------------------------------------------------------------------------------
Number of strong binders: 0 Number of weak binders: 0
--------------------------------------------------------------------------------------------------------------------------------------------
# Allele: DRB1_0401
--------------------------------------------------------------------------------------------------------------------------------------------
Pos MHC Peptide Of Core Core_Rel Identity Score_EL %Rank_EL Exp_Bind BindLevel
--------------------------------------------------------------------------------------------------------------------------------------------
1 DRB1_0401 CPFTLQSVNDY 2 FTLQSVNDY 0.947 peptide29 0.000875 82.52 NA
2 DRB1_0401 PFTLQSVNDYL 1 FTLQSVNDY 0.967 peptide29 0.001543 74.01 NA
3 DRB1_0401 FTLQSVNDYLS 2 LQSVNDYLS 0.873 peptide29 0.000515 88.95 NA
4 DRB1_0401 TLQSVNDYLSF 1 LQSVNDYLS 0.940 peptide29 0.000761 84.31 NA
5 DRB1_0401 LQSVNDYLSFS 0 LQSVNDYLS 0.287 peptide29 0.000020 95.00 NA
6 DRB1_0401 QSVNDYLSFSK 2 VNDYLSFSK 0.493 peptide29 0.000054 95.00 NA
7 DRB1_0401 SVNDYLSFSKF 1 VNDYLSFSK 0.640 peptide29 0.000021 95.00 NA
8 DRB1_0401 VNDYLSFSKFC 2 DYLSFSKFC 0.607 peptide29 0.000007 95.00 NA
9 DRB1_0401 NDYLSFSKFCV 2 YLSFSKFCV 0.820 peptide29 0.000308 93.45 NA
10 DRB1_0401 DYLSFSKFCVS 1 YLSFSKFCV 0.727 peptide29 0.000087 95.00 NA
11 DRB1_0401 YLSFSKFCVST 1 LSFSKFCVS 0.560 peptide29 0.000015 95.00 NA
12 DRB1_0401 LSFSKFCVSTS 2 FSKFCVSTS 0.920 peptide29 0.000102 95.00 NA
--------------------------------------------------------------------------------------------------------------------------------------------
Number of strong binders: 0 Number of weak binders: 0
--------------------------------------------------------------------------------------------------------------------------------------------
# Allele: DRB1_0401
--------------------------------------------------------------------------------------------------------------------------------------------
Pos MHC Peptide Of Core Core_Rel Identity Score_EL %Rank_EL Exp_Bind BindLevel
--------------------------------------------------------------------------------------------------------------------------------------------
1 DRB1_0401 LASACTIDLFG 1 ASACTIDLF 0.440 peptide30 0.000007 95.00 NA
2 DRB1_0401 ASACTIDLFGY 1 SACTIDLFG 0.593 peptide30 0.000006 95.00 NA
3 DRB1_0401 SACTIDLFGYP 2 CTIDLFGYP 0.467 peptide30 0.000007 95.00 NA
--------------------------------------------------------------------------------------------------------------------------------------------
Number of strong binders: 0 Number of weak binders: 0
--------------------------------------------------------------------------------------------------------------------------------------------
# Allele: DRB1_0401
--------------------------------------------------------------------------------------------------------------------------------------------
Pos MHC Peptide Of Core Core_Rel Identity Score_EL %Rank_EL Exp_Bind BindLevel
--------------------------------------------------------------------------------------------------------------------------------------------
1 DRB1_0401 YYTSDSGQLLA 1 YTSDSGQLL 0.987 peptide36 0.008762 43.94 NA
2 DRB1_0401 YTSDSGQLLAF 0 YTSDSGQLL 0.847 peptide36 0.000213 95.00 NA
3 DRB1_0401 TSDSGQLLAFK 2 DSGQLLAFK 0.560 peptide36 0.000009 95.00 NA
4 DRB1_0401 SDSGQLLAFKN 2 SGQLLAFKN 0.607 peptide36 0.000018 95.00 NA
5 DRB1_0401 DSGQLLAFKNV 1 SGQLLAFKN 0.540 peptide36 0.000014 95.00 NA
6 DRB1_0401 SGQLLAFKNVT 2 QLLAFKNVT 0.607 peptide36 0.000012 95.00 NA
7 DRB1_0401 GQLLAFKNVTS 2 LLAFKNVTS 1.000 peptide36 0.003586 59.39 NA
8 DRB1_0401 QLLAFKNVTSG 1 LLAFKNVTS 0.873 peptide36 0.003076 62.20 NA
--------------------------------------------------------------------------------------------------------------------------------------------
Number of strong binders: 0 Number of weak binders: 0
--------------------------------------------------------------------------------------------------------------------------------------------
# Allele: DRB1_0401
--------------------------------------------------------------------------------------------------------------------------------------------
Pos MHC Peptide Of Core Core_Rel Identity Score_EL %Rank_EL Exp_Bind BindLevel
--------------------------------------------------------------------------------------------------------------------------------------------
1 DRB1_0401 VYSVTPCSFSE 1 YSVTPCSFS 0.967 peptide37 0.000407 91.22 NA
2 DRB1_0401 YSVTPCSFSEQ 2 VTPCSFSEQ 0.447 peptide37 0.000045 95.00 NA
3 DRB1_0401 SVTPCSFSEQA 1 VTPCSFSEQ 0.800 peptide37 0.000027 95.00 NA
4 DRB1_0401 VTPCSFSEQAA 2 PCSFSEQAA 0.633 peptide37 0.000007 95.00 NA
5 DRB1_0401 TPCSFSEQAAY 2 CSFSEQAAY 0.560 peptide37 0.000009 95.00 NA
6 DRB1_0401 PCSFSEQAAYV 2 SFSEQAAYV 0.733 peptide37 0.000025 95.00 NA
7 DRB1_0401 CSFSEQAAYVD 2 FSEQAAYVD 0.867 peptide37 0.000423 90.86 NA
8 DRB1_0401 SFSEQAAYVDD 1 FSEQAAYVD 0.980 peptide37 0.002432 66.32 NA
9 DRB1_0401 FSEQAAYVDDD 2 EQAAYVDDD 0.540 peptide37 0.000124 95.00 NA
10 DRB1_0401 SEQAAYVDDDI 1 EQAAYVDDD 0.627 peptide37 0.000100 95.00 NA
11 DRB1_0401 EQAAYVDDDIV 2 AAYVDDDIV 0.773 peptide37 0.000245 94.86 NA
12 DRB1_0401 QAAYVDDDIVG 1 AAYVDDDIV 0.293 peptide37 0.000307 93.47 NA
13 DRB1_0401 AAYVDDDIVGV 2 YVDDDIVGV 0.880 peptide37 0.001532 74.11 NA
14 DRB1_0401 AYVDDDIVGVI 1 YVDDDIVGV 0.913 peptide37 0.000906 82.04 NA
15 DRB1_0401 YVDDDIVGVIS 1 VDDDIVGVI 0.587 peptide37 0.000072 95.00 NA
16 DRB1_0401 VDDDIVGVISS 2 DDIVGVISS 0.693 peptide37 0.000051 95.00 NA
--------------------------------------------------------------------------------------------------------------------------------------------
Number of strong binders: 0 Number of weak binders: 0
--------------------------------------------------------------------------------------------------------------------------------------------
# Allele: DRB1_0401
--------------------------------------------------------------------------------------------------------------------------------------------
Pos MHC Peptide Of Core Core_Rel Identity Score_EL %Rank_EL Exp_Bind BindLevel
--------------------------------------------------------------------------------------------------------------------------------------------
1 DRB1_0401 FFYHSNDGSNC 2 YHSNDGSNC 0.647 peptide38 0.001582 73.62 NA
2 DRB1_0401 FYHSNDGSNCT 1 YHSNDGSNC 0.953 peptide38 0.001501 74.42 NA
3 DRB1_0401 YHSNDGSNCTE 0 YHSNDGSNC 0.700 peptide38 0.000105 95.00 NA
4 DRB1_0401 HSNDGSNCTEP 0 HSNDGSNCT 0.260 peptide38 0.000003 95.00 NA
5 DRB1_0401 SNDGSNCTEPV 2 DGSNCTEPV 0.873 peptide38 0.000009 95.00 NA
6 DRB1_0401 NDGSNCTEPVL 1 DGSNCTEPV 0.587 peptide38 0.000007 95.00 NA
--------------------------------------------------------------------------------------------------------------------------------------------
Number of strong binders: 0 Number of weak binders: 0
--------------------------------------------------------------------------------------------------------------------------------------------
# Allele: DRB1_0401
--------------------------------------------------------------------------------------------------------------------------------------------
Pos MHC Peptide Of Core Core_Rel Identity Score_EL %Rank_EL Exp_Bind BindLevel
--------------------------------------------------------------------------------------------------------------------------------------------
1 DRB1_0401 YSNIGVCKSGS 0 YSNIGVCKS 0.600 peptide39 0.000009 95.00 NA
2 DRB1_0401 SNIGVCKSGSI 2 IGVCKSGSI 0.960 peptide39 0.000082 95.00 NA
3 DRB1_0401 NIGVCKSGSIG 1 IGVCKSGSI 0.973 peptide39 0.000051 95.00 NA
--------------------------------------------------------------------------------------------------------------------------------------------
Number of strong binders: 0 Number of weak binders: 0
--------------------------------------------------------------------------------------------------------------------------------------------
# Allele: DRB1_0401
--------------------------------------------------------------------------------------------------------------------------------------------
Pos MHC Peptide Of Core Core_Rel Identity Score_EL %Rank_EL Exp_Bind BindLevel
--------------------------------------------------------------------------------------------------------------------------------------------
1 DRB1_0401 TGNISIPTNFS 2 NISIPTNFS 0.960 peptide41 0.000866 82.66 NA
2 DRB1_0401 GNISIPTNFSM 1 NISIPTNFS 0.680 peptide41 0.000570 87.87 NA
3 DRB1_0401 NISIPTNFSMS 1 ISIPTNFSM 0.773 peptide41 0.000078 95.00 NA
4 DRB1_0401 ISIPTNFSMSI 2 IPTNFSMSI 0.587 peptide41 0.000030 95.00 NA
5 DRB1_0401 SIPTNFSMSIR 1 IPTNFSMSI 0.687 peptide41 0.000038 95.00 NA
6 DRB1_0401 IPTNFSMSIRT 2 TNFSMSIRT 0.687 peptide41 0.000021 95.00 NA
7 DRB1_0401 PTNFSMSIRTE 2 NFSMSIRTE 0.413 peptide41 0.000034 95.00 NA
8 DRB1_0401 TNFSMSIRTEY 2 FSMSIRTEY 0.867 peptide41 0.000152 95.00 NA
9 DRB1_0401 NFSMSIRTEYL 1 FSMSIRTEY 0.733 peptide41 0.000070 95.00 NA
10 DRB1_0401 FSMSIRTEYLQ 2 MSIRTEYLQ 0.433 peptide41 0.000025 95.00 NA
11 DRB1_0401 SMSIRTEYLQL 1 MSIRTEYLQ 0.587 peptide41 0.000013 95.00 NA
12 DRB1_0401 MSIRTEYLQLY 2 IRTEYLQLY 0.940 peptide41 0.000091 95.00 NA
13 DRB1_0401 SIRTEYLQLYN 2 RTEYLQLYN 0.087 peptide41 0.000198 95.00 NA
14 DRB1_0401 IRTEYLQLYNT 1 RTEYLQLYN 0.233 peptide41 0.000119 95.00 NA
15 DRB1_0401 RTEYLQLYNTP 0 RTEYLQLYN 0.060 peptide41 0.000137 95.00 NA
16 DRB1_0401 TEYLQLYNTPV 2 YLQLYNTPV 1.000 peptide41 0.006485 48.97 NA
17 DRB1_0401 EYLQLYNTPVS 1 YLQLYNTPV 0.713 peptide41 0.005584 51.72 NA
18 DRB1_0401 YLQLYNTPVSV 1 LQLYNTPVS 0.773 peptide41 0.000861 82.74 NA
19 DRB1_0401 LQLYNTPVSVD 2 LYNTPVSVD 0.840 peptide41 0.000753 84.44 NA
20 DRB1_0401 QLYNTPVSVDC 1 LYNTPVSVD 0.813 peptide41 0.000229 95.00 NA
21 DRB1_0401 LYNTPVSVDCA 1 YNTPVSVDC 0.520 peptide41 0.000039 95.00 NA
22 DRB1_0401 YNTPVSVDCAT 1 NTPVSVDCA 0.760 peptide41 0.000014 95.00 NA
23 DRB1_0401 NTPVSVDCATY 2 PVSVDCATY 0.900 peptide41 0.000035 95.00 NA
24 DRB1_0401 TPVSVDCATYV 2 VSVDCATYV 0.933 peptide41 0.000696 85.41 NA
25 DRB1_0401 PVSVDCATYVC 1 VSVDCATYV 0.933 peptide41 0.000127 95.00 NA
26 DRB1_0401 VSVDCATYVCN 0 VSVDCATYV 0.393 peptide41 0.000008 95.00 NA
27 DRB1_0401 SVDCATYVCNG 1 VDCATYVCN 0.560 peptide41 0.000005 95.00 NA
28 DRB1_0401 VDCATYVCNGN 2 CATYVCNGN 0.567 peptide41 0.000006 95.00 NA
29 DRB1_0401 DCATYVCNGNS 1 CATYVCNGN 0.587 peptide41 0.000004 95.00 NA
30 DRB1_0401 CATYVCNGNSR 2 TYVCNGNSR 0.520 peptide41 0.000008 95.00 NA
31 DRB1_0401 ATYVCNGNSRC 2 YVCNGNSRC 0.993 peptide41 0.003710 58.84 NA
32 DRB1_0401 TYVCNGNSRCK 1 YVCNGNSRC 0.993 peptide41 0.003451 59.98 NA
33 DRB1_0401 YVCNGNSRCKQ 0 YVCNGNSRC 0.800 peptide41 0.000049 95.00 NA
34 DRB1_0401 VCNGNSRCKQL 1 CNGNSRCKQ 0.540 peptide41 0.000003 95.00 NA
35 DRB1_0401 CNGNSRCKQLL 2 GNSRCKQLL 0.407 peptide41 0.000004 95.00 NA
36 DRB1_0401 NGNSRCKQLLT 2 NSRCKQLLT 0.600 peptide41 0.000007 95.00 NA
37 DRB1_0401 GNSRCKQLLTQ 2 SRCKQLLTQ 0.660 peptide41 0.000013 95.00 NA
38 DRB1_0401 NSRCKQLLTQY 2 RCKQLLTQY 0.367 peptide41 0.000028 95.00 NA
--------------------------------------------------------------------------------------------------------------------------------------------
Number of strong binders: 0 Number of weak binders: 0
--------------------------------------------------------------------------------------------------------------------------------------------
# Allele: DRB1_0401
--------------------------------------------------------------------------------------------------------------------------------------------
Pos MHC Peptide Of Core Core_Rel Identity Score_EL %Rank_EL Exp_Bind BindLevel
--------------------------------------------------------------------------------------------------------------------------------------------
1 DRB1_0401 RLESVEVNSML 1 LESVEVNSM 0.947 peptide43 0.000269 94.32 NA
2 DRB1_0401 LESVEVNSMLT 1 ESVEVNSML 0.527 peptide43 0.000020 95.00 NA
3 DRB1_0401 ESVEVNSMLTI 2 VEVNSMLTI 0.840 peptide43 0.000059 95.00 NA
4 DRB1_0401 SVEVNSMLTIS 1 VEVNSMLTI 0.673 peptide43 0.000056 95.00 NA
5 DRB1_0401 VEVNSMLTISE 2 VNSMLTISE 0.907 peptide43 0.000331 92.93 NA
6 DRB1_0401 EVNSMLTISEE 1 VNSMLTISE 0.953 peptide43 0.000507 89.10 NA
7 DRB1_0401 VNSMLTISEEA 2 SMLTISEEA 0.627 peptide43 0.000037 95.00 NA
8 DRB1_0401 NSMLTISEEAL 2 MLTISEEAL 0.820 peptide43 0.000398 91.42 NA
9 DRB1_0401 SMLTISEEALQ 2 LTISEEALQ 0.587 peptide43 0.000336 92.82 NA
10 DRB1_0401 MLTISEEALQL 1 LTISEEALQ 0.587 peptide43 0.000088 95.00 NA
--------------------------------------------------------------------------------------------------------------------------------------------
Number of strong binders: 0 Number of weak binders: 0
--------------------------------------------------------------------------------------------------------------------------------------------
# Allele: DRB1_0401
--------------------------------------------------------------------------------------------------------------------------------------------
Pos MHC Peptide Of Core Core_Rel Identity Score_EL %Rank_EL Exp_Bind BindLevel
--------------------------------------------------------------------------------------------------------------------------------------------
1 DRB1_0401 ISSFNGDGYNF 0 ISSFNGDGY 0.287 peptide44 0.000005 95.00 NA
2 DRB1_0401 SSFNGDGYNFT 2 FNGDGYNFT 0.953 peptide44 0.000117 95.00 NA
3 DRB1_0401 SFNGDGYNFTN 1 FNGDGYNFT 0.967 peptide44 0.000099 95.00 NA
4 DRB1_0401 FNGDGYNFTNV 0 FNGDGYNFT 0.533 peptide44 0.000009 95.00 NA
5 DRB1_0401 NGDGYNFTNVL 2 DGYNFTNVL 0.887 peptide44 0.000034 95.00 NA
6 DRB1_0401 GDGYNFTNVLG 2 GYNFTNVLG 0.640 peptide44 0.000078 95.00 NA
7 DRB1_0401 DGYNFTNVLGV 2 YNFTNVLGV 0.960 peptide44 0.002096 68.89 NA
8 DRB1_0401 GYNFTNVLGVS 1 YNFTNVLGV 0.960 peptide44 0.000861 82.74 NA
--------------------------------------------------------------------------------------------------------------------------------------------
Number of strong binders: 0 Number of weak binders: 0
--------------------------------------------------------------------------------------------------------------------------------------------
# Allele: DRB1_0401
--------------------------------------------------------------------------------------------------------------------------------------------
Pos MHC Peptide Of Core Core_Rel Identity Score_EL %Rank_EL Exp_Bind BindLevel
--------------------------------------------------------------------------------------------------------------------------------------------
1 DRB1_0401 KRSFIEDLLFN 1 RSFIEDLLF 0.533 peptide45 0.000551 88.24 NA
2 DRB1_0401 RSFIEDLLFNK 2 FIEDLLFNK 0.720 peptide45 0.000096 95.00 NA
3 DRB1_0401 SFIEDLLFNKV 1 FIEDLLFNK 0.560 peptide45 0.000043 95.00 NA
4 DRB1_0401 FIEDLLFNKVV 1 IEDLLFNKV 0.493 peptide45 0.000015 95.00 NA
5 DRB1_0401 IEDLLFNKVVT 2 DLLFNKVVT 0.347 peptide45 0.000016 95.00 NA
6 DRB1_0401 EDLLFNKVVTN 2 LLFNKVVTN 0.980 peptide45 0.001490 74.53 NA
7 DRB1_0401 DLLFNKVVTNG 1 LLFNKVVTN 0.940 peptide45 0.001126 78.89 NA
8 DRB1_0401 LLFNKVVTNGL 2 FNKVVTNGL 0.967 peptide45 0.002075 69.05 NA
9 DRB1_0401 LFNKVVTNGLG 1 FNKVVTNGL 0.993 peptide45 0.003691 58.92 NA
10 DRB1_0401 FNKVVTNGLGT 1 NKVVTNGLG 0.360 peptide45 0.000290 93.85 NA
11 DRB1_0401 NKVVTNGLGTV 2 VVTNGLGTV 0.793 peptide45 0.000101 95.00 NA
12 DRB1_0401 KVVTNGLGTVD 1 VVTNGLGTV 0.660 peptide45 0.000085 95.00 NA
13 DRB1_0401 VVTNGLGTVDE 1 VTNGLGTVD 0.547 peptide45 0.000024 95.00 NA
14 DRB1_0401 VTNGLGTVDED 2 NGLGTVDED 0.520 peptide45 0.000026 95.00 NA
15 DRB1_0401 TNGLGTVDEDY 1 NGLGTVDED 0.520 peptide45 0.000029 95.00 NA
16 DRB1_0401 NGLGTVDEDYK 2 LGTVDEDYK 0.693 peptide45 0.000201 95.00 NA
17 DRB1_0401 GLGTVDEDYKR 1 LGTVDEDYK 0.553 peptide45 0.000166 95.00 NA
18 DRB1_0401 LGTVDEDYKRC 1 GTVDEDYKR 0.547 peptide45 0.000019 95.00 NA
19 DRB1_0401 GTVDEDYKRCS 2 VDEDYKRCS 0.707 peptide45 0.000018 95.00 NA
20 DRB1_0401 TVDEDYKRCSN 1 VDEDYKRCS 0.720 peptide45 0.000009 95.00 NA
21 DRB1_0401 VDEDYKRCSNG 1 DEDYKRCSN 0.327 peptide45 0.000003 95.00 NA
22 DRB1_0401 DEDYKRCSNGR 2 DYKRCSNGR 0.387 peptide45 0.000004 95.00 NA
23 DRB1_0401 EDYKRCSNGRS 2 YKRCSNGRS 1.000 peptide45 0.014357 36.16 NA
24 DRB1_0401 DYKRCSNGRSV 1 YKRCSNGRS 0.987 peptide45 0.006659 48.51 NA
25 DRB1_0401 YKRCSNGRSVA 0 YKRCSNGRS 0.527 peptide45 0.000078 95.00 NA
26 DRB1_0401 KRCSNGRSVAD 2 CSNGRSVAD 0.527 peptide45 0.000062 95.00 NA
27 DRB1_0401 RCSNGRSVADL 1 CSNGRSVAD 0.653 peptide45 0.000010 95.00 NA
28 DRB1_0401 CSNGRSVADLV 2 NGRSVADLV 0.820 peptide45 0.000010 95.00 NA
29 DRB1_0401 SNGRSVADLVC 2 GRSVADLVC 0.667 peptide45 0.000022 95.00 NA
30 DRB1_0401 NGRSVADLVCA 2 RSVADLVCA 0.427 peptide45 0.000100 95.00 NA
31 DRB1_0401 GRSVADLVCAQ 1 RSVADLVCA 0.313 peptide45 0.000071 95.00 NA
32 DRB1_0401 RSVADLVCAQY 2 VADLVCAQY 0.480 peptide45 0.000060 95.00 NA
33 DRB1_0401 SVADLVCAQYY 1 VADLVCAQY 0.580 peptide45 0.000014 95.00 NA
34 DRB1_0401 VADLVCAQYYS 1 ADLVCAQYY 0.433 peptide45 0.000006 95.00 NA
35 DRB1_0401 ADLVCAQYYSG 2 LVCAQYYSG 0.887 peptide45 0.000026 95.00 NA
36 DRB1_0401 DLVCAQYYSGV 1 LVCAQYYSG 0.813 peptide45 0.000021 95.00 NA
37 DRB1_0401 LVCAQYYSGVM 1 VCAQYYSGV 0.420 peptide45 0.000008 95.00 NA
38 DRB1_0401 VCAQYYSGVMV 2 AQYYSGVMV 0.487 peptide45 0.000006 95.00 NA
39 DRB1_0401 CAQYYSGVMVL 2 QYYSGVMVL 0.587 peptide45 0.000004 95.00 NA
40 DRB1_0401 AQYYSGVMVLP 2 YYSGVMVLP 0.680 peptide45 0.000058 95.00 NA
41 DRB1_0401 QYYSGVMVLPG 2 YSGVMVLPG 0.973 peptide45 0.003551 59.54 NA
42 DRB1_0401 YYSGVMVLPGV 1 YSGVMVLPG 0.993 peptide45 0.001803 71.45 NA
43 DRB1_0401 YSGVMVLPGVV 0 YSGVMVLPG 0.620 peptide45 0.000044 95.00 NA
44 DRB1_0401 SGVMVLPGVVD 2 VMVLPGVVD 0.967 peptide45 0.000519 88.87 NA
45 DRB1_0401 GVMVLPGVVDA 1 VMVLPGVVD 0.887 peptide45 0.000525 88.75 NA
46 DRB1_0401 VMVLPGVVDAE 2 VLPGVVDAE 0.667 peptide45 0.000199 95.00 NA
47 DRB1_0401 MVLPGVVDAEK 1 VLPGVVDAE 0.867 peptide45 0.000202 95.00 NA
48 DRB1_0401 VLPGVVDAEKL 2 PGVVDAEKL 0.653 peptide45 0.000092 95.00 NA
49 DRB1_0401 LPGVVDAEKLH 1 PGVVDAEKL 0.660 peptide45 0.000093 95.00 NA
50 DRB1_0401 PGVVDAEKLHM 2 VVDAEKLHM 0.860 peptide45 0.000170 95.00 NA
51 DRB1_0401 GVVDAEKLHMY 2 VDAEKLHMY 0.520 peptide45 0.000124 95.00 NA
52 DRB1_0401 VVDAEKLHMYS 1 VDAEKLHMY 0.793 peptide45 0.000074 95.00 NA
53 DRB1_0401 VDAEKLHMYSA 2 AEKLHMYSA 0.393 peptide45 0.000020 95.00 NA
54 DRB1_0401 DAEKLHMYSAS 2 EKLHMYSAS 0.480 peptide45 0.000016 95.00 NA
55 DRB1_0401 AEKLHMYSASL 2 KLHMYSASL 0.753 peptide45 0.000121 95.00 NA
56 DRB1_0401 EKLHMYSASLI 2 LHMYSASLI 0.933 peptide45 0.000482 89.59 NA
57 DRB1_0401 KLHMYSASLIG 1 LHMYSASLI 0.753 peptide45 0.000318 93.22 NA
58 DRB1_0401 LHMYSASLIGG 1 HMYSASLIG 0.340 peptide45 0.000086 95.00 NA
59 DRB1_0401 HMYSASLIGGM 2 YSASLIGGM 0.520 peptide45 0.000090 95.00 NA
60 DRB1_0401 MYSASLIGGMV 1 YSASLIGGM 0.900 peptide45 0.000034 95.00 NA
61 DRB1_0401 YSASLIGGMVL 0 YSASLIGGM 0.347 peptide45 0.000008 95.00 NA
62 DRB1_0401 SASLIGGMVLG 1 ASLIGGMVL 0.607 peptide45 0.000006 95.00 NA
63 DRB1_0401 ASLIGGMVLGG 2 LIGGMVLGG 0.953 peptide45 0.000065 95.00 NA
--------------------------------------------------------------------------------------------------------------------------------------------
Number of strong binders: 0 Number of weak binders: 0
--------------------------------------------------------------------------------------------------------------------------------------------
# Allele: DRB1_0401
--------------------------------------------------------------------------------------------------------------------------------------------
Pos MHC Peptide Of Core Core_Rel Identity Score_EL %Rank_EL Exp_Bind BindLevel
--------------------------------------------------------------------------------------------------------------------------------------------
1 DRB1_0401 AAALPFSYAVQ 2 ALPFSYAVQ 0.560 peptide46 0.000012 95.00 NA
2 DRB1_0401 AALPFSYAVQA 2 LPFSYAVQA 0.720 peptide46 0.000038 95.00 NA
3 DRB1_0401 ALPFSYAVQAR 1 LPFSYAVQA 0.567 peptide46 0.000072 95.00 NA
4 DRB1_0401 LPFSYAVQARL 2 FSYAVQARL 0.847 peptide46 0.001289 76.88 NA
5 DRB1_0401 PFSYAVQARLN 1 FSYAVQARL 0.873 peptide46 0.002087 68.95 NA
6 DRB1_0401 FSYAVQARLNY 2 YAVQARLNY 0.767 peptide46 0.000225 95.00 NA
--------------------------------------------------------------------------------------------------------------------------------------------
Number of strong binders: 0 Number of weak binders: 0
--------------------------------------------------------------------------------------------------------------------------------------------
# Allele: DRB1_0401
--------------------------------------------------------------------------------------------------------------------------------------------
Pos MHC Peptide Of Core Core_Rel Identity Score_EL %Rank_EL Exp_Bind BindLevel
--------------------------------------------------------------------------------------------------------------------------------------------
1 DRB1_0401 ALQTDVLQRNQ 1 LQTDVLQRN 0.987 peptide47 0.001123 78.93 NA
2 DRB1_0401 LQTDVLQRNQQ 0 LQTDVLQRN 0.447 peptide47 0.000068 95.00 NA
3 DRB1_0401 QTDVLQRNQQL 2 DVLQRNQQL 0.753 peptide47 0.000178 95.00 NA
4 DRB1_0401 TDVLQRNQQLL 1 DVLQRNQQL 0.627 peptide47 0.000062 95.00 NA
5 DRB1_0401 DVLQRNQQLLA 2 LQRNQQLLA 0.940 peptide47 0.000309 93.42 NA
6 DRB1_0401 VLQRNQQLLAE 1 LQRNQQLLA 0.813 peptide47 0.000193 95.00 NA
7 DRB1_0401 LQRNQQLLAES 2 RNQQLLAES 0.313 peptide47 0.000165 95.00 NA
8 DRB1_0401 QRNQQLLAESF 1 RNQQLLAES 0.513 peptide47 0.000101 95.00 NA
9 DRB1_0401 RNQQLLAESFN 2 QQLLAESFN 0.460 peptide47 0.000018 95.00 NA
10 DRB1_0401 NQQLLAESFNS 2 QLLAESFNS 0.867 peptide47 0.000086 95.00 NA
11 DRB1_0401 QQLLAESFNSA 2 LLAESFNSA 0.727 peptide47 0.000145 95.00 NA
12 DRB1_0401 QLLAESFNSAI 2 LAESFNSAI 0.513 peptide47 0.000151 95.00 NA
13 DRB1_0401 LLAESFNSAIG 1 LAESFNSAI 0.720 peptide47 0.000069 95.00 NA
14 DRB1_0401 LAESFNSAIGN 2 ESFNSAIGN 0.487 peptide47 0.000059 95.00 NA
15 DRB1_0401 AESFNSAIGNI 1 ESFNSAIGN 0.753 peptide47 0.000034 95.00 NA
16 DRB1_0401 ESFNSAIGNIT 2 FNSAIGNIT 0.993 peptide47 0.002275 67.52 NA
17 DRB1_0401 SFNSAIGNITS 1 FNSAIGNIT 0.953 peptide47 0.001378 75.79 NA
18 DRB1_0401 FNSAIGNITSA 0 FNSAIGNIT 0.493 peptide47 0.000122 95.00 NA
19 DRB1_0401 NSAIGNITSAF 2 AIGNITSAF 0.680 peptide47 0.000029 95.00 NA
20 DRB1_0401 SAIGNITSAFE 2 IGNITSAFE 0.920 peptide47 0.000405 91.26 NA
21 DRB1_0401 AIGNITSAFES 1 IGNITSAFE 0.887 peptide47 0.000229 95.00 NA
22 DRB1_0401 IGNITSAFESV 2 NITSAFESV 0.413 peptide47 0.000025 95.00 NA
23 DRB1_0401 GNITSAFESVK 2 ITSAFESVK 0.700 peptide47 0.000126 95.00 NA
24 DRB1_0401 NITSAFESVKE 1 ITSAFESVK 0.493 peptide47 0.000108 95.00 NA
25 DRB1_0401 ITSAFESVKEA 1 TSAFESVKE 0.467 peptide47 0.000051 95.00 NA
--------------------------------------------------------------------------------------------------------------------------------------------
Number of strong binders: 0 Number of weak binders: 0
--------------------------------------------------------------------------------------------------------------------------------------------
# Allele: DRB1_0401
--------------------------------------------------------------------------------------------------------------------------------------------
Pos MHC Peptide Of Core Core_Rel Identity Score_EL %Rank_EL Exp_Bind BindLevel
--------------------------------------------------------------------------------------------------------------------------------------------
1 DRB1_0401 SQTSKGLNTVA 1 QTSKGLNTV 0.453 peptide48 0.000023 95.00 NA
--------------------------------------------------------------------------------------------------------------------------------------------
Number of strong binders: 0 Number of weak binders: 0
--------------------------------------------------------------------------------------------------------------------------------------------
# Allele: DRB1_0401
--------------------------------------------------------------------------------------------------------------------------------------------
Pos MHC Peptide Of Core Core_Rel Identity Score_EL %Rank_EL Exp_Bind BindLevel
--------------------------------------------------------------------------------------------------------------------------------------------
1 DRB1_0401 ALTKVQEVVNS 2 TKVQEVVNS 0.633 peptide49 0.000226 95.00 NA
2 DRB1_0401 LTKVQEVVNSQ 2 KVQEVVNSQ 0.353 peptide49 0.000428 90.74 NA
3 DRB1_0401 TKVQEVVNSQG 2 VQEVVNSQG 0.847 peptide49 0.001448 74.94 NA
--------------------------------------------------------------------------------------------------------------------------------------------
Number of strong binders: 0 Number of weak binders: 0
--------------------------------------------------------------------------------------------------------------------------------------------
# Allele: DRB1_0401
--------------------------------------------------------------------------------------------------------------------------------------------
Pos MHC Peptide Of Core Core_Rel Identity Score_EL %Rank_EL Exp_Bind BindLevel
--------------------------------------------------------------------------------------------------------------------------------------------
1 DRB1_0401 QLTVQLQHNFQ 1 LTVQLQHNF 0.573 peptide50 0.000050 95.00 NA
2 DRB1_0401 LTVQLQHNFQA 2 VQLQHNFQA 0.993 peptide50 0.002649 64.74 NA
3 DRB1_0401 TVQLQHNFQAI 1 VQLQHNFQA 0.993 peptide50 0.003378 60.41 NA
4 DRB1_0401 VQLQHNFQAIS 2 LQHNFQAIS 0.667 peptide50 0.000140 95.00 NA
5 DRB1_0401 QLQHNFQAISS 2 QHNFQAISS 0.307 peptide50 0.000180 95.00 NA
6 DRB1_0401 LQHNFQAISSS 2 HNFQAISSS 0.507 peptide50 0.000161 95.00 NA
7 DRB1_0401 QHNFQAISSSI 1 HNFQAISSS 0.613 peptide50 0.000136 95.00 NA
--------------------------------------------------------------------------------------------------------------------------------------------
Number of strong binders: 0 Number of weak binders: 0
--------------------------------------------------------------------------------------------------------------------------------------------
# Allele: DRB1_0401
--------------------------------------------------------------------------------------------------------------------------------------------
Pos MHC Peptide Of Core Core_Rel Identity Score_EL %Rank_EL Exp_Bind BindLevel
--------------------------------------------------------------------------------------------------------------------------------------------
1 DRB1_0401 TGRLSALNAFV 2 RLSALNAFV 0.720 peptide52 0.000180 95.00 NA
2 DRB1_0401 GRLSALNAFVA 2 LSALNAFVA 0.913 peptide52 0.001096 79.26 NA
3 DRB1_0401 RLSALNAFVAQ 1 LSALNAFVA 0.960 peptide52 0.000778 84.04 NA
4 DRB1_0401 LSALNAFVAQT 0 LSALNAFVA 0.527 peptide52 0.000028 95.00 NA
5 DRB1_0401 SALNAFVAQTL 2 LNAFVAQTL 0.900 peptide52 0.000296 93.72 NA
6 DRB1_0401 ALNAFVAQTLT 1 LNAFVAQTL 0.947 peptide52 0.000148 95.00 NA
7 DRB1_0401 LNAFVAQTLTK 2 AFVAQTLTK 0.593 peptide52 0.000027 95.00 NA
8 DRB1_0401 NAFVAQTLTKY 2 FVAQTLTKY 0.940 peptide52 0.000873 82.55 NA
9 DRB1_0401 AFVAQTLTKYT 1 FVAQTLTKY 0.833 peptide52 0.000559 88.09 NA
10 DRB1_0401 FVAQTLTKYTE 0 FVAQTLTKY 0.287 peptide52 0.000072 95.00 NA
11 DRB1_0401 VAQTLTKYTEV 1 AQTLTKYTE 0.427 peptide52 0.000021 95.00 NA
--------------------------------------------------------------------------------------------------------------------------------------------
Number of strong binders: 0 Number of weak binders: 0
--------------------------------------------------------------------------------------------------------------------------------------------
# Allele: DRB1_0401
--------------------------------------------------------------------------------------------------------------------------------------------
Pos MHC Peptide Of Core Core_Rel Identity Score_EL %Rank_EL Exp_Bind BindLevel
--------------------------------------------------------------------------------------------------------------------------------------------
1 DRB1_0401 LAQQKVNECVK 0 LAQQKVNEC 0.600 peptide53 0.000017 95.00 NA
2 DRB1_0401 AQQKVNECVKS 2 QKVNECVKS 0.900 peptide53 0.000034 95.00 NA
3 DRB1_0401 QQKVNECVKSQ 1 QKVNECVKS 0.800 peptide53 0.000053 95.00 NA
4 DRB1_0401 QKVNECVKSQS 2 VNECVKSQS 0.733 peptide53 0.000058 95.00 NA
5 DRB1_0401 KVNECVKSQSQ 1 VNECVKSQS 0.460 peptide53 0.000111 95.00 NA
6 DRB1_0401 VNECVKSQSQR 1 NECVKSQSQ 0.793 peptide53 0.000046 95.00 NA
7 DRB1_0401 NECVKSQSQRY 2 CVKSQSQRY 0.880 peptide53 0.000031 95.00 NA
8 DRB1_0401 ECVKSQSQRYG 2 VKSQSQRYG 0.540 peptide53 0.000042 95.00 NA
9 DRB1_0401 CVKSQSQRYGF 1 VKSQSQRYG 0.680 peptide53 0.000020 95.00 NA
10 DRB1_0401 VKSQSQRYGFC 2 SQSQRYGFC 0.460 peptide53 0.000008 95.00 NA
11 DRB1_0401 KSQSQRYGFCG 1 SQSQRYGFC 0.547 peptide53 0.000005 95.00 NA
12 DRB1_0401 SQSQRYGFCGG 2 SQRYGFCGG 0.527 peptide53 0.000002 95.00 NA
13 DRB1_0401 QSQRYGFCGGD 2 QRYGFCGGD 0.747 peptide53 0.000011 95.00 NA
14 DRB1_0401 SQRYGFCGGDG 2 RYGFCGGDG 0.333 peptide53 0.000023 95.00 NA
15 DRB1_0401 QRYGFCGGDGE 2 YGFCGGDGE 0.907 peptide53 0.000174 95.00 NA
16 DRB1_0401 RYGFCGGDGEH 1 YGFCGGDGE 0.933 peptide53 0.000086 95.00 NA
17 DRB1_0401 YGFCGGDGEHI 2 FCGGDGEHI 0.960 peptide53 0.000184 95.00 NA
18 DRB1_0401 GFCGGDGEHIF 1 FCGGDGEHI 0.887 peptide53 0.000185 95.00 NA
19 DRB1_0401 FCGGDGEHIFS 0 FCGGDGEHI 0.480 peptide53 0.000012 95.00 NA
20 DRB1_0401 CGGDGEHIFSL 2 GDGEHIFSL 0.753 peptide53 0.000002 95.00 NA
--------------------------------------------------------------------------------------------------------------------------------------------
Number of strong binders: 0 Number of weak binders: 0
--------------------------------------------------------------------------------------------------------------------------------------------
# Allele: DRB1_0401
--------------------------------------------------------------------------------------------------------------------------------------------
Pos MHC Peptide Of Core Core_Rel Identity Score_EL %Rank_EL Exp_Bind BindLevel
--------------------------------------------------------------------------------------------------------------------------------------------
1 DRB1_0401 QAAPQGLLFLH 1 AAPQGLLFL 0.793 peptide54 0.000012 95.00 NA
2 DRB1_0401 AAPQGLLFLHT 2 PQGLLFLHT 0.767 peptide54 0.000010 95.00 NA
3 DRB1_0401 APQGLLFLHTV 1 PQGLLFLHT 0.447 peptide54 0.000010 95.00 NA
4 DRB1_0401 PQGLLFLHTVL 1 QGLLFLHTV 0.533 peptide54 0.000004 95.00 NA
5 DRB1_0401 QGLLFLHTVLV 2 LLFLHTVLV 0.980 peptide54 0.000094 95.00 NA
6 DRB1_0401 GLLFLHTVLVP 1 LLFLHTVLV 0.827 peptide54 0.000106 95.00 NA
7 DRB1_0401 LLFLHTVLVPS 2 FLHTVLVPS 0.773 peptide54 0.000120 95.00 NA
8 DRB1_0401 LFLHTVLVPSD 1 FLHTVLVPS 0.527 peptide54 0.000602 87.25 NA
9 DRB1_0401 FLHTVLVPSDF 1 LHTVLVPSD 0.900 peptide54 0.000242 94.93 NA
10 DRB1_0401 LHTVLVPSDFV 2 TVLVPSDFV 0.640 peptide54 0.000068 95.00 NA
11 DRB1_0401 HTVLVPSDFVD 2 VLVPSDFVD 0.467 peptide54 0.000204 95.00 NA
--------------------------------------------------------------------------------------------------------------------------------------------
Number of strong binders: 0 Number of weak binders: 0
--------------------------------------------------------------------------------------------------------------------------------------------
# Allele: DRB1_0401
--------------------------------------------------------------------------------------------------------------------------------------------
Pos MHC Peptide Of Core Core_Rel Identity Score_EL %Rank_EL Exp_Bind BindLevel
--------------------------------------------------------------------------------------------------------------------------------------------
1 DRB1_0401 IAIAGLCVNDE 2 IAGLCVNDE 0.860 peptide55 0.000105 95.00 NA
2 DRB1_0401 AIAGLCVNDEI 1 IAGLCVNDE 0.807 peptide55 0.000055 95.00 NA
3 DRB1_0401 IAGLCVNDEIA 2 GLCVNDEIA 0.493 peptide55 0.000024 95.00 NA
4 DRB1_0401 AGLCVNDEIAL 2 LCVNDEIAL 0.780 peptide55 0.000084 95.00 NA
5 DRB1_0401 GLCVNDEIALT 1 LCVNDEIAL 0.547 peptide55 0.000095 95.00 NA
6 DRB1_0401 LCVNDEIALTL 2 VNDEIALTL 0.433 peptide55 0.000046 95.00 NA
7 DRB1_0401 CVNDEIALTLR 1 VNDEIALTL 0.780 peptide55 0.000056 95.00 NA
--------------------------------------------------------------------------------------------------------------------------------------------
Number of strong binders: 0 Number of weak binders: 0
--------------------------------------------------------------------------------------------------------------------------------------------
# Allele: DRB1_0401
--------------------------------------------------------------------------------------------------------------------------------------------
Pos MHC Peptide Of Core Core_Rel Identity Score_EL %Rank_EL Exp_Bind BindLevel
--------------------------------------------------------------------------------------------------------------------------------------------
1 DRB1_0401 YFVSSRRMFEP 1 FVSSRRMFE 0.960 peptide58 0.000642 86.46 NA
2 DRB1_0401 FVSSRRMFEPR 0 FVSSRRMFE 0.707 peptide58 0.000066 95.00 NA
3 DRB1_0401 VSSRRMFEPRK 1 SSRRMFEPR 0.380 peptide58 0.000013 95.00 NA
4 DRB1_0401 SSRRMFEPRKP 2 RRMFEPRKP 0.653 peptide58 0.000058 95.00 NA
5 DRB1_0401 SRRMFEPRKPT 1 RRMFEPRKP 0.527 peptide58 0.000061 95.00 NA
--------------------------------------------------------------------------------------------------------------------------------------------
Number of strong binders: 0 Number of weak binders: 0
--------------------------------------------------------------------------------------------------------------------------------------------
# Allele: DRB1_0401
--------------------------------------------------------------------------------------------------------------------------------------------
Pos MHC Peptide Of Core Core_Rel Identity Score_EL %Rank_EL Exp_Bind BindLevel
--------------------------------------------------------------------------------------------------------------------------------------------
1 DRB1_0401 SDFVQIESCVV 2 FVQIESCVV 0.993 peptide59 0.000583 87.62 NA
2 DRB1_0401 DFVQIESCVVT 1 FVQIESCVV 0.827 peptide59 0.000340 92.73 NA
3 DRB1_0401 FVQIESCVVTY 1 VQIESCVVT 0.567 peptide59 0.000029 95.00 NA
4 DRB1_0401 VQIESCVVTYV 2 IESCVVTYV 0.793 peptide59 0.000103 95.00 NA
5 DRB1_0401 QIESCVVTYVN 1 IESCVVTYV 0.713 peptide59 0.000102 95.00 NA
6 DRB1_0401 IESCVVTYVNL 0 IESCVVTYV 0.247 peptide59 0.000011 95.00 NA
7 DRB1_0401 ESCVVTYVNLT 2 CVVTYVNLT 0.880 peptide59 0.000015 95.00 NA
8 DRB1_0401 SCVVTYVNLTR 2 VVTYVNLTR 0.673 peptide59 0.000085 95.00 NA
9 DRB1_0401 CVVTYVNLTRD 1 VVTYVNLTR 0.573 peptide59 0.000123 95.00 NA
10 DRB1_0401 VVTYVNLTRDQ 1 VTYVNLTRD 0.673 peptide59 0.000200 95.00 NA
11 DRB1_0401 VTYVNLTRDQL 2 YVNLTRDQL 0.893 peptide59 0.000517 88.91 NA
12 DRB1_0401 TYVNLTRDQLP 1 YVNLTRDQL 0.827 peptide59 0.000790 83.86 NA
13 DRB1_0401 YVNLTRDQLPD 1 VNLTRDQLP 0.647 peptide59 0.000153 95.00 NA
--------------------------------------------------------------------------------------------------------------------------------------------
Number of strong binders: 0 Number of weak binders: 0
--------------------------------------------------------------------------------------------------------------------------------------------
# Allele: DRB1_0401
--------------------------------------------------------------------------------------------------------------------------------------------
Pos MHC Peptide Of Core Core_Rel Identity Score_EL %Rank_EL Exp_Bind BindLevel
--------------------------------------------------------------------------------------------------------------------------------------------
1 DRB1_0401 ATYLNLTGEIA 2 YLNLTGEIA 1.000 peptide63 0.004605 54.92 NA
2 DRB1_0401 TYLNLTGEIAD 1 YLNLTGEIA 0.967 peptide63 0.006261 49.59 NA
3 DRB1_0401 YLNLTGEIADL 0 YLNLTGEIA 0.513 peptide63 0.000143 95.00 NA
4 DRB1_0401 LNLTGEIADLE 2 LTGEIADLE 0.987 peptide63 0.000787 83.90 NA
5 DRB1_0401 NLTGEIADLEQ 1 LTGEIADLE 1.000 peptide63 0.001085 79.40 NA
6 DRB1_0401 LTGEIADLEQR 0 LTGEIADLE 0.487 peptide63 0.000046 95.00 NA
7 DRB1_0401 TGEIADLEQRS 2 EIADLEQRS 0.827 peptide63 0.000132 95.00 NA
8 DRB1_0401 GEIADLEQRSE 2 IADLEQRSE 0.407 peptide63 0.000180 95.00 NA
9 DRB1_0401 EIADLEQRSES 1 IADLEQRSE 0.713 peptide63 0.000054 95.00 NA
10 DRB1_0401 IADLEQRSESL 2 DLEQRSESL 0.600 peptide63 0.000021 95.00 NA
11 DRB1_0401 ADLEQRSESLR 2 LEQRSESLR 0.600 peptide63 0.000041 95.00 NA
12 DRB1_0401 DLEQRSESLRN 2 EQRSESLRN 0.700 peptide63 0.000142 95.00 NA
--------------------------------------------------------------------------------------------------------------------------------------------
Number of strong binders: 0 Number of weak binders: 0
--------------------------------------------------------------------------------------------------------------------------------------------
# Allele: DRB1_0401
--------------------------------------------------------------------------------------------------------------------------------------------
Pos MHC Peptide Of Core Core_Rel Identity Score_EL %Rank_EL Exp_Bind BindLevel
--------------------------------------------------------------------------------------------------------------------------------------------
1 DRB1_0401 TEELQSLIYNI 2 ELQSLIYNI 0.507 peptide64 0.000033 95.00 NA
2 DRB1_0401 EELQSLIYNIN 2 LQSLIYNIN 0.780 peptide64 0.000133 95.00 NA
3 DRB1_0401 ELQSLIYNINN 1 LQSLIYNIN 0.553 peptide64 0.000163 95.00 NA
4 DRB1_0401 LQSLIYNINNT 1 QSLIYNINN 0.613 peptide64 0.000044 95.00 NA
5 DRB1_0401 QSLIYNINNTL 2 LIYNINNTL 1.000 peptide64 0.003949 57.78 NA
6 DRB1_0401 SLIYNINNTLV 1 LIYNINNTL 0.533 peptide64 0.002217 67.96 NA
7 DRB1_0401 LIYNINNTLVD 2 YNINNTLVD 0.867 peptide64 0.010446 41.03 NA
8 DRB1_0401 IYNINNTLVDL 1 YNINNTLVD 1.000 peptide64 0.008591 44.28 NA
9 DRB1_0401 YNINNTLVDLE 2 INNTLVDLE 0.607 peptide64 0.000571 87.85 NA
10 DRB1_0401 NINNTLVDLEW 1 INNTLVDLE 0.940 peptide64 0.000227 95.00 NA
11 DRB1_0401 INNTLVDLEWL 0 INNTLVDLE 0.440 peptide64 0.000010 95.00 NA
12 DRB1_0401 NNTLVDLEWLN 2 TLVDLEWLN 0.760 peptide64 0.000024 95.00 NA
13 DRB1_0401 NTLVDLEWLNR 2 LVDLEWLNR 0.513 peptide64 0.000053 95.00 NA
14 DRB1_0401 TLVDLEWLNRV 2 VDLEWLNRV 0.693 peptide64 0.000044 95.00 NA
15 DRB1_0401 LVDLEWLNRVE 1 VDLEWLNRV 0.787 peptide64 0.000046 95.00 NA
16 DRB1_0401 VDLEWLNRVET 2 LEWLNRVET 0.820 peptide64 0.000047 95.00 NA
17 DRB1_0401 DLEWLNRVETY 1 LEWLNRVET 0.667 peptide64 0.000049 95.00 NA
18 DRB1_0401 LEWLNRVETYI 2 WLNRVETYI 0.427 peptide64 0.000022 95.00 NA
19 DRB1_0401 EWLNRVETYIK 2 LNRVETYIK 0.673 peptide64 0.000075 95.00 NA
20 DRB1_0401 WLNRVETYIKW 1 LNRVETYIK 0.753 peptide64 0.000033 95.00 NA
21 DRB1_0401 LNRVETYIKWP 2 RVETYIKWP 0.280 peptide64 0.000081 95.00 NA
22 DRB1_0401 NRVETYIKWPW 1 RVETYIKWP 0.233 peptide64 0.000078 95.00 NA
23 DRB1_0401 RVETYIKWPWW 2 ETYIKWPWW 0.260 peptide64 0.000017 95.00 NA
24 DRB1_0401 VETYIKWPWWV 1 ETYIKWPWW 0.320 peptide64 0.000007 95.00 NA
25 DRB1_0401 ETYIKWPWWVW 2 YIKWPWWVW 0.647 peptide64 0.000010 95.00 NA
26 DRB1_0401 TYIKWPWWVWL 2 IKWPWWVWL 0.400 peptide64 0.000009 95.00 NA
27 DRB1_0401 YIKWPWWVWLI 2 KWPWWVWLI 0.527 peptide64 0.000072 95.00 NA
28 DRB1_0401 IKWPWWVWLII 1 KWPWWVWLI 0.600 peptide64 0.000023 95.00 NA
29 DRB1_0401 KWPWWVWLIIF 1 WPWWVWLII 0.333 peptide64 0.000002 95.00 NA
30 DRB1_0401 WPWWVWLIIFI 2 WWVWLIIFI 0.773 peptide64 0.000003 95.00 NA
31 DRB1_0401 PWWVWLIIFIV 2 WVWLIIFIV 0.713 peptide64 0.000008 95.00 NA
32 DRB1_0401 WWVWLIIFIVL 1 WVWLIIFIV 0.787 peptide64 0.000008 95.00 NA
33 DRB1_0401 WVWLIIFIVLI 2 WLIIFIVLI 0.847 peptide64 0.000005 95.00 NA
34 DRB1_0401 VWLIIFIVLIF 1 WLIIFIVLI 0.660 peptide64 0.000006 95.00 NA
35 DRB1_0401 WLIIFIVLIFV 1 LIIFIVLIF 0.433 peptide64 0.000004 95.00 NA
36 DRB1_0401 LIIFIVLIFVV 2 IFIVLIFVV 0.480 peptide64 0.000004 95.00 NA
37 DRB1_0401 IIFIVLIFVVS 2 FIVLIFVVS 0.540 peptide64 0.000010 95.00 NA
38 DRB1_0401 IFIVLIFVVSL 2 IVLIFVVSL 0.633 peptide64 0.000014 95.00 NA
39 DRB1_0401 FIVLIFVVSLL 1 IVLIFVVSL 0.567 peptide64 0.000011 95.00 NA
40 DRB1_0401 IVLIFVVSLLV 2 LIFVVSLLV 0.913 peptide64 0.000031 95.00 NA
41 DRB1_0401 VLIFVVSLLVF 1 LIFVVSLLV 0.940 peptide64 0.000025 95.00 NA
42 DRB1_0401 LIFVVSLLVFC 2 FVVSLLVFC 0.640 peptide64 0.000005 95.00 NA
43 DRB1_0401 IFVVSLLVFCC 1 FVVSLLVFC 0.587 peptide64 0.000004 95.00 NA
44 DRB1_0401 FVVSLLVFCCI 1 VVSLLVFCC 0.680 peptide64 0.000002 95.00 NA
45 DRB1_0401 VVSLLVFCCIS 1 VSLLVFCCI 0.413 peptide64 0.000001 95.00 NA
46 DRB1_0401 VSLLVFCCIST 2 LLVFCCIST 0.760 peptide64 0.000001 95.00 NA
47 DRB1_0401 SLLVFCCISTG 2 LVFCCISTG 0.827 peptide64 0.000006 95.00 NA
48 DRB1_0401 LLVFCCISTGC 2 VFCCISTGC 0.400 peptide64 0.000002 95.00 NA
49 DRB1_0401 LVFCCISTGCC 2 FCCISTGCC 0.720 peptide64 0.000006 95.00 NA
50 DRB1_0401 VFCCISTGCCG 1 FCCISTGCC 0.893 peptide64 0.000013 95.00 NA
51 DRB1_0401 FCCISTGCCGC 1 CCISTGCCG 0.227 peptide64 0.000000 95.00 NA
52 DRB1_0401 CCISTGCCGCC 2 ISTGCCGCC 0.573 peptide64 0.000000 95.00 NA
53 DRB1_0401 CISTGCCGCCG 1 ISTGCCGCC 0.727 peptide64 0.000000 95.00 NA
54 DRB1_0401 ISTGCCGCCGC 2 TGCCGCCGC 0.427 peptide64 0.000000 95.00 NA
55 DRB1_0401 STGCCGCCGCC 2 GCCGCCGCC 0.373 peptide64 0.000000 95.00 NA
56 DRB1_0401 TGCCGCCGCCC 2 CCGCCGCCC 0.607 peptide64 0.000000 95.00 NA
57 DRB1_0401 GCCGCCGCCCA 2 CGCCGCCCA 0.520 peptide64 0.000000 95.00 NA
58 DRB1_0401 CCGCCGCCCAC 1 CGCCGCCCA 0.533 peptide64 0.000000 95.00 NA
59 DRB1_0401 CGCCGCCCACF 2 CCGCCCACF 0.727 peptide64 0.000000 95.00 NA
--------------------------------------------------------------------------------------------------------------------------------------------
Number of strong binders: 0 Number of weak binders: 0
--------------------------------------------------------------------------------------------------------------------------------------------
# Allele: DRB1_0401
--------------------------------------------------------------------------------------------------------------------------------------------
Pos MHC Peptide Of Core Core_Rel Identity Score_EL %Rank_EL Exp_Bind BindLevel
--------------------------------------------------------------------------------------------------------------------------------------------
1 DRB1_0401 GCCRGPRLQPY 2 CRGPRLQPY 0.667 peptide65 0.000004 95.00 NA
2 DRB1_0401 CCRGPRLQPYE 2 RGPRLQPYE 0.267 peptide65 0.000008 95.00 NA
3 DRB1_0401 CRGPRLQPYEV 1 RGPRLQPYE 0.367 peptide65 0.000008 95.00 NA
4 DRB1_0401 RGPRLQPYEVF 2 PRLQPYEVF 0.847 peptide65 0.000033 95.00 NA
5 DRB1_0401 GPRLQPYEVFE 1 PRLQPYEVF 0.713 peptide65 0.000032 95.00 NA
6 DRB1_0401 PRLQPYEVFEK 2 LQPYEVFEK 0.893 peptide65 0.000283 94.01 NA
7 DRB1_0401 RLQPYEVFEKV 1 LQPYEVFEK 0.907 peptide65 0.000103 95.00 NA
8 DRB1_0401 LQPYEVFEKVH 0 LQPYEVFEK 0.400 peptide65 0.000010 95.00 NA
9 DRB1_0401 QPYEVFEKVHV 2 YEVFEKVHV 0.993 peptide65 0.000939 81.52 NA
10 DRB1_0401 PYEVFEKVHVQ 1 YEVFEKVHV 0.720 peptide65 0.000901 82.12 NA
--------------------------------------------------------------------------------------------------------------------------------------------
Number of strong binders: 0 Number of weak binders: 0
--------------------------------------------------------------------------------------------------------------------------------------------
# Allele: DRB1_1301
--------------------------------------------------------------------------------------------------------------------------------------------
Pos MHC Peptide Of Core Core_Rel Identity Score_EL %Rank_EL Exp_Bind BindLevel
--------------------------------------------------------------------------------------------------------------------------------------------
1 DRB1_1301 NFRRFFSKFNV 2 RRFFSKFNV 0.627 peptide3 0.001946 80.03 NA
2 DRB1_1301 FRRFFSKFNVQ 1 RRFFSKFNV 0.740 peptide3 0.001617 82.83 NA
3 DRB1_1301 RRFFSKFNVQA 2 FFSKFNVQA 0.827 peptide3 0.001026 88.52 NA
4 DRB1_1301 RFFSKFNVQAP 1 FFSKFNVQA 0.727 peptide3 0.000665 92.76 NA
5 DRB1_1301 FFSKFNVQAPA 1 FSKFNVQAP 0.480 peptide3 0.000276 95.00 NA
6 DRB1_1301 FSKFNVQAPAV 1 SKFNVQAPA 0.627 peptide3 0.000333 95.00 NA
7 DRB1_1301 SKFNVQAPAVV 2 FNVQAPAVV 0.880 peptide3 0.001415 84.55 NA
--------------------------------------------------------------------------------------------------------------------------------------------
Number of strong binders: 0 Number of weak binders: 0
--------------------------------------------------------------------------------------------------------------------------------------------
# Allele: DRB1_1301
--------------------------------------------------------------------------------------------------------------------------------------------
Pos MHC Peptide Of Core Core_Rel Identity Score_EL %Rank_EL Exp_Bind BindLevel
--------------------------------------------------------------------------------------------------------------------------------------------
1 DRB1_1301 GFEIGISQEPF 1 FEIGISQEP 0.593 peptide5 0.000113 95.00 NA
2 DRB1_1301 FEIGISQEPFD 2 IGISQEPFD 0.740 peptide5 0.000240 95.00 NA
3 DRB1_1301 EIGISQEPFDP 1 IGISQEPFD 0.953 peptide5 0.000281 95.00 NA
4 DRB1_1301 IGISQEPFDPS 2 ISQEPFDPS 0.880 peptide5 0.000421 95.00 NA
5 DRB1_1301 GISQEPFDPSG 1 ISQEPFDPS 0.953 peptide5 0.000422 95.00 NA
6 DRB1_1301 ISQEPFDPSGY 2 QEPFDPSGY 0.607 peptide5 0.000089 95.00 NA
7 DRB1_1301 SQEPFDPSGYQ 1 QEPFDPSGY 0.813 peptide5 0.000075 95.00 NA
8 DRB1_1301 QEPFDPSGYQL 1 EPFDPSGYQ 0.347 peptide5 0.000021 95.00 NA
9 DRB1_1301 EPFDPSGYQLY 2 FDPSGYQLY 0.973 peptide5 0.000610 93.45 NA
10 DRB1_1301 PFDPSGYQLYL 1 FDPSGYQLY 0.960 peptide5 0.000289 95.00 NA
--------------------------------------------------------------------------------------------------------------------------------------------
Number of strong binders: 0 Number of weak binders: 0
--------------------------------------------------------------------------------------------------------------------------------------------
# Allele: DRB1_1301
--------------------------------------------------------------------------------------------------------------------------------------------
Pos MHC Peptide Of Core Core_Rel Identity Score_EL %Rank_EL Exp_Bind BindLevel
--------------------------------------------------------------------------------------------------------------------------------------------
1 DRB1_1301 FNNWFLLSNDS 2 NWFLLSNDS 0.400 peptide12 0.000089 95.00 NA
--------------------------------------------------------------------------------------------------------------------------------------------
Number of strong binders: 0 Number of weak binders: 0
--------------------------------------------------------------------------------------------------------------------------------------------
# Allele: DRB1_1301
--------------------------------------------------------------------------------------------------------------------------------------------
Pos MHC Peptide Of Core Core_Rel Identity Score_EL %Rank_EL Exp_Bind BindLevel
--------------------------------------------------------------------------------------------------------------------------------------------
1 DRB1_1301 HGKVVSNQPLL 2 KVVSNQPLL 0.587 peptide13 0.000467 95.00 NA
2 DRB1_1301 GKVVSNQPLLV 2 VVSNQPLLV 0.987 peptide13 0.016169 42.33 NA
3 DRB1_1301 KVVSNQPLLVN 1 VVSNQPLLV 0.907 peptide13 0.013918 45.03 NA
4 DRB1_1301 VVSNQPLLVNC 0 VVSNQPLLV 0.600 peptide13 0.000274 95.00 NA
5 DRB1_1301 VSNQPLLVNCL 2 NQPLLVNCL 0.567 peptide13 0.000073 95.00 NA
6 DRB1_1301 SNQPLLVNCLL 1 NQPLLVNCL 0.827 peptide13 0.000051 95.00 NA
--------------------------------------------------------------------------------------------------------------------------------------------
Number of strong binders: 0 Number of weak binders: 0
--------------------------------------------------------------------------------------------------------------------------------------------
# Allele: DRB1_1301
--------------------------------------------------------------------------------------------------------------------------------------------
Pos MHC Peptide Of Core Core_Rel Identity Score_EL %Rank_EL Exp_Bind BindLevel
--------------------------------------------------------------------------------------------------------------------------------------------
1 DRB1_1301 RAPEALRFNIN 2 PEALRFNIN 0.667 peptide15 0.000104 95.00 NA
2 DRB1_1301 APEALRFNIND 1 PEALRFNIN 0.593 peptide15 0.000134 95.00 NA
3 DRB1_1301 PEALRFNINDT 2 ALRFNINDT 0.553 peptide15 0.000153 95.00 NA
4 DRB1_1301 EALRFNINDTS 2 LRFNINDTS 0.973 peptide15 0.001973 79.84 NA
--------------------------------------------------------------------------------------------------------------------------------------------
Number of strong binders: 0 Number of weak binders: 0
--------------------------------------------------------------------------------------------------------------------------------------------
# Allele: DRB1_1301
--------------------------------------------------------------------------------------------------------------------------------------------
Pos MHC Peptide Of Core Core_Rel Identity Score_EL %Rank_EL Exp_Bind BindLevel
--------------------------------------------------------------------------------------------------------------------------------------------
1 DRB1_1301 LAEGSIVLHTA 1 AEGSIVLHT 0.520 peptide16 0.000053 95.00 NA
2 DRB1_1301 AEGSIVLHTAL 2 GSIVLHTAL 0.460 peptide16 0.000127 95.00 NA
3 DRB1_1301 EGSIVLHTALG 1 GSIVLHTAL 0.320 peptide16 0.000146 95.00 NA
4 DRB1_1301 GSIVLHTALGT 2 IVLHTALGT 0.993 peptide16 0.011345 48.76 NA
5 DRB1_1301 SIVLHTALGTN 1 IVLHTALGT 0.987 peptide16 0.012659 46.71 NA
--------------------------------------------------------------------------------------------------------------------------------------------
Number of strong binders: 0 Number of weak binders: 0
--------------------------------------------------------------------------------------------------------------------------------------------
# Allele: DRB1_1301
--------------------------------------------------------------------------------------------------------------------------------------------
Pos MHC Peptide Of Core Core_Rel Identity Score_EL %Rank_EL Exp_Bind BindLevel
--------------------------------------------------------------------------------------------------------------------------------------------
1 DRB1_1301 GATQVPYYCFL 1 ATQVPYYCF 0.700 peptide18 0.000008 95.00 NA
2 DRB1_1301 ATQVPYYCFLK 2 QVPYYCFLK 0.833 peptide18 0.000057 95.00 NA
3 DRB1_1301 TQVPYYCFLKV 1 QVPYYCFLK 0.553 peptide18 0.000090 95.00 NA
--------------------------------------------------------------------------------------------------------------------------------------------
Number of strong binders: 0 Number of weak binders: 0
--------------------------------------------------------------------------------------------------------------------------------------------
# Allele: DRB1_1301
--------------------------------------------------------------------------------------------------------------------------------------------
Pos MHC Peptide Of Core Core_Rel Identity Score_EL %Rank_EL Exp_Bind BindLevel
--------------------------------------------------------------------------------------------------------------------------------------------
1 DRB1_1301 NSTVYKFLAVL 2 TVYKFLAVL 0.527 peptide19 0.000042 95.00 NA
2 DRB1_1301 STVYKFLAVLP 2 VYKFLAVLP 0.627 peptide19 0.000108 95.00 NA
--------------------------------------------------------------------------------------------------------------------------------------------
Number of strong binders: 0 Number of weak binders: 0
--------------------------------------------------------------------------------------------------------------------------------------------
# Allele: DRB1_1301
--------------------------------------------------------------------------------------------------------------------------------------------
Pos MHC Peptide Of Core Core_Rel Identity Score_EL %Rank_EL Exp_Bind BindLevel
--------------------------------------------------------------------------------------------------------------------------------------------
1 DRB1_1301 DALIEVQGTAI 2 LIEVQGTAI 0.807 peptide23 0.000370 95.00 NA
2 DRB1_1301 ALIEVQGTAIQ 2 IEVQGTAIQ 0.753 peptide23 0.001530 83.57 NA
3 DRB1_1301 LIEVQGTAIQR 1 IEVQGTAIQ 0.887 peptide23 0.002540 75.94 NA
4 DRB1_1301 IEVQGTAIQRI 2 VQGTAIQRI 0.853 peptide23 0.000914 89.70 NA
5 DRB1_1301 EVQGTAIQRIL 1 VQGTAIQRI 0.947 peptide23 0.000594 93.66 NA
6 DRB1_1301 VQGTAIQRILY 2 GTAIQRILY 0.867 peptide23 0.000669 92.71 NA
7 DRB1_1301 QGTAIQRILYC 1 GTAIQRILY 0.693 peptide23 0.000357 95.00 NA
8 DRB1_1301 GTAIQRILYCD 1 TAIQRILYC 0.593 peptide23 0.000129 95.00 NA
9 DRB1_1301 TAIQRILYCDD 2 IQRILYCDD 0.613 peptide23 0.000133 95.00 NA
10 DRB1_1301 AIQRILYCDDP 1 IQRILYCDD 0.813 peptide23 0.000134 95.00 NA
11 DRB1_1301 IQRILYCDDPV 2 RILYCDDPV 0.573 peptide23 0.001708 82.05 NA
12 DRB1_1301 QRILYCDDPVS 1 RILYCDDPV 0.133 peptide23 0.001401 84.67 NA
13 DRB1_1301 RILYCDDPVSQ 1 ILYCDDPVS 0.620 peptide23 0.000489 94.97 NA
14 DRB1_1301 ILYCDDPVSQL 2 YCDDPVSQL 0.227 peptide23 0.000229 95.00 NA
15 DRB1_1301 LYCDDPVSQLK 1 YCDDPVSQL 0.613 peptide23 0.000142 95.00 NA
16 DRB1_1301 YCDDPVSQLKC 2 DDPVSQLKC 0.587 peptide23 0.000016 95.00 NA
17 DRB1_1301 CDDPVSQLKCS 1 DDPVSQLKC 0.747 peptide23 0.000011 95.00 NA
18 DRB1_1301 DDPVSQLKCSQ 2 PVSQLKCSQ 0.893 peptide23 0.000112 95.00 NA
19 DRB1_1301 DPVSQLKCSQV 2 VSQLKCSQV 0.673 peptide23 0.000260 95.00 NA
20 DRB1_1301 PVSQLKCSQVA 1 VSQLKCSQV 0.687 peptide23 0.000252 95.00 NA
21 DRB1_1301 VSQLKCSQVAF 2 QLKCSQVAF 0.227 peptide23 0.000056 95.00 NA
--------------------------------------------------------------------------------------------------------------------------------------------
Number of strong binders: 0 Number of weak binders: 0
--------------------------------------------------------------------------------------------------------------------------------------------
# Allele: DRB1_1301
--------------------------------------------------------------------------------------------------------------------------------------------
Pos MHC Peptide Of Core Core_Rel Identity Score_EL %Rank_EL Exp_Bind BindLevel
--------------------------------------------------------------------------------------------------------------------------------------------
1 DRB1_1301 PSFNDHSFVNI 2 FNDHSFVNI 0.893 peptide25 0.000338 95.00 NA
2 DRB1_1301 SFNDHSFVNIT 1 FNDHSFVNI 0.860 peptide25 0.000193 95.00 NA
3 DRB1_1301 FNDHSFVNITV 2 DHSFVNITV 0.660 peptide25 0.000158 95.00 NA
4 DRB1_1301 NDHSFVNITVS 1 DHSFVNITV 0.667 peptide25 0.000237 95.00 NA
--------------------------------------------------------------------------------------------------------------------------------------------
Number of strong binders: 0 Number of weak binders: 0
--------------------------------------------------------------------------------------------------------------------------------------------
# Allele: DRB1_1301
--------------------------------------------------------------------------------------------------------------------------------------------
Pos MHC Peptide Of Core Core_Rel Identity Score_EL %Rank_EL Exp_Bind BindLevel
--------------------------------------------------------------------------------------------------------------------------------------------
1 DRB1_1301 ANLIASDTTIN 2 LIASDTTIN 0.893 peptide26 0.000392 95.00 NA
--------------------------------------------------------------------------------------------------------------------------------------------
Number of strong binders: 0 Number of weak binders: 0
--------------------------------------------------------------------------------------------------------------------------------------------
# Allele: DRB1_1301
--------------------------------------------------------------------------------------------------------------------------------------------
Pos MHC Peptide Of Core Core_Rel Identity Score_EL %Rank_EL Exp_Bind BindLevel
--------------------------------------------------------------------------------------------------------------------------------------------
1 DRB1_1301 GFSSFCVDTRQ 1 FSSFCVDTR 0.940 peptide27 0.000753 91.66 NA
2 DRB1_1301 FSSFCVDTRQF 0 FSSFCVDTR 0.433 peptide27 0.000056 95.00 NA
3 DRB1_1301 SSFCVDTRQFT 2 FCVDTRQFT 0.827 peptide27 0.000513 94.67 NA
4 DRB1_1301 SFCVDTRQFTI 1 FCVDTRQFT 0.753 peptide27 0.000229 95.00 NA
--------------------------------------------------------------------------------------------------------------------------------------------
Number of strong binders: 0 Number of weak binders: 0
--------------------------------------------------------------------------------------------------------------------------------------------
# Allele: DRB1_1301
--------------------------------------------------------------------------------------------------------------------------------------------
Pos MHC Peptide Of Core Core_Rel Identity Score_EL %Rank_EL Exp_Bind BindLevel
--------------------------------------------------------------------------------------------------------------------------------------------
1 DRB1_1301 CPFTLQSVNDY 2 FTLQSVNDY 0.920 peptide29 0.000537 94.37 NA
2 DRB1_1301 PFTLQSVNDYL 1 FTLQSVNDY 0.867 peptide29 0.000828 90.72 NA
3 DRB1_1301 FTLQSVNDYLS 2 LQSVNDYLS 0.773 peptide29 0.000322 95.00 NA
4 DRB1_1301 TLQSVNDYLSF 1 LQSVNDYLS 0.787 peptide29 0.000418 95.00 NA
5 DRB1_1301 LQSVNDYLSFS 1 QSVNDYLSF 0.553 peptide29 0.000062 95.00 NA
6 DRB1_1301 QSVNDYLSFSK 2 VNDYLSFSK 0.867 peptide29 0.000464 95.00 NA
7 DRB1_1301 SVNDYLSFSKF 1 VNDYLSFSK 0.807 peptide29 0.000171 95.00 NA
8 DRB1_1301 VNDYLSFSKFC 2 DYLSFSKFC 0.447 peptide29 0.000019 95.00 NA
9 DRB1_1301 NDYLSFSKFCV 2 YLSFSKFCV 0.980 peptide29 0.001493 83.88 NA
10 DRB1_1301 DYLSFSKFCVS 1 YLSFSKFCV 0.853 peptide29 0.001020 88.58 NA
11 DRB1_1301 YLSFSKFCVST 0 YLSFSKFCV 0.467 peptide29 0.000096 95.00 NA
12 DRB1_1301 LSFSKFCVSTS 2 FSKFCVSTS 0.793 peptide29 0.000086 95.00 NA
--------------------------------------------------------------------------------------------------------------------------------------------
Number of strong binders: 0 Number of weak binders: 0
--------------------------------------------------------------------------------------------------------------------------------------------
# Allele: DRB1_1301
--------------------------------------------------------------------------------------------------------------------------------------------
Pos MHC Peptide Of Core Core_Rel Identity Score_EL %Rank_EL Exp_Bind BindLevel
--------------------------------------------------------------------------------------------------------------------------------------------
1 DRB1_1301 LASACTIDLFG 1 ASACTIDLF 0.473 peptide30 0.000026 95.00 NA
2 DRB1_1301 ASACTIDLFGY 2 ACTIDLFGY 0.540 peptide30 0.000023 95.00 NA
3 DRB1_1301 SACTIDLFGYP 1 ACTIDLFGY 0.487 peptide30 0.000020 95.00 NA
--------------------------------------------------------------------------------------------------------------------------------------------
Number of strong binders: 0 Number of weak binders: 0
--------------------------------------------------------------------------------------------------------------------------------------------
# Allele: DRB1_1301
--------------------------------------------------------------------------------------------------------------------------------------------
Pos MHC Peptide Of Core Core_Rel Identity Score_EL %Rank_EL Exp_Bind BindLevel
--------------------------------------------------------------------------------------------------------------------------------------------
1 DRB1_1301 YYTSDSGQLLA 1 YTSDSGQLL 0.747 peptide36 0.000203 95.00 NA
2 DRB1_1301 YTSDSGQLLAF 0 YTSDSGQLL 0.400 peptide36 0.000033 95.00 NA
3 DRB1_1301 TSDSGQLLAFK 2 DSGQLLAFK 0.580 peptide36 0.000051 95.00 NA
4 DRB1_1301 SDSGQLLAFKN 1 DSGQLLAFK 0.500 peptide36 0.000064 95.00 NA
5 DRB1_1301 DSGQLLAFKNV 2 GQLLAFKNV 0.640 peptide36 0.000045 95.00 NA
6 DRB1_1301 SGQLLAFKNVT 2 QLLAFKNVT 0.807 peptide36 0.000236 95.00 NA
7 DRB1_1301 GQLLAFKNVTS 2 LLAFKNVTS 0.933 peptide36 0.005212 63.41 NA
8 DRB1_1301 QLLAFKNVTSG 1 LLAFKNVTS 0.773 peptide36 0.005244 63.30 NA
--------------------------------------------------------------------------------------------------------------------------------------------
Number of strong binders: 0 Number of weak binders: 0
--------------------------------------------------------------------------------------------------------------------------------------------
# Allele: DRB1_1301
--------------------------------------------------------------------------------------------------------------------------------------------
Pos MHC Peptide Of Core Core_Rel Identity Score_EL %Rank_EL Exp_Bind BindLevel
--------------------------------------------------------------------------------------------------------------------------------------------
1 DRB1_1301 VYSVTPCSFSE 1 YSVTPCSFS 0.760 peptide37 0.000060 95.00 NA
2 DRB1_1301 YSVTPCSFSEQ 2 VTPCSFSEQ 0.720 peptide37 0.000061 95.00 NA
3 DRB1_1301 SVTPCSFSEQA 1 VTPCSFSEQ 0.913 peptide37 0.000069 95.00 NA
4 DRB1_1301 VTPCSFSEQAA 2 PCSFSEQAA 0.573 peptide37 0.000039 95.00 NA
5 DRB1_1301 TPCSFSEQAAY 2 CSFSEQAAY 0.740 peptide37 0.000106 95.00 NA
6 DRB1_1301 PCSFSEQAAYV 1 CSFSEQAAY 0.647 peptide37 0.000080 95.00 NA
7 DRB1_1301 CSFSEQAAYVD 2 FSEQAAYVD 0.753 peptide37 0.000176 95.00 NA
8 DRB1_1301 SFSEQAAYVDD 1 FSEQAAYVD 0.873 peptide37 0.000262 95.00 NA
9 DRB1_1301 FSEQAAYVDDD 2 EQAAYVDDD 0.467 peptide37 0.000064 95.00 NA
10 DRB1_1301 SEQAAYVDDDI 2 QAAYVDDDI 0.480 peptide37 0.000292 95.00 NA
11 DRB1_1301 EQAAYVDDDIV 1 QAAYVDDDI 0.320 peptide37 0.000255 95.00 NA
12 DRB1_1301 QAAYVDDDIVG 2 AYVDDDIVG 0.587 peptide37 0.000150 95.00 NA
13 DRB1_1301 AAYVDDDIVGV 2 YVDDDIVGV 0.713 peptide37 0.000280 95.00 NA
14 DRB1_1301 AYVDDDIVGVI 1 YVDDDIVGV 0.560 peptide37 0.000204 95.00 NA
15 DRB1_1301 YVDDDIVGVIS 1 VDDDIVGVI 0.673 peptide37 0.000061 95.00 NA
16 DRB1_1301 VDDDIVGVISS 2 DDIVGVISS 0.633 peptide37 0.000057 95.00 NA
--------------------------------------------------------------------------------------------------------------------------------------------
Number of strong binders: 0 Number of weak binders: 0
--------------------------------------------------------------------------------------------------------------------------------------------
# Allele: DRB1_1301
--------------------------------------------------------------------------------------------------------------------------------------------
Pos MHC Peptide Of Core Core_Rel Identity Score_EL %Rank_EL Exp_Bind BindLevel
--------------------------------------------------------------------------------------------------------------------------------------------
1 DRB1_1301 FFYHSNDGSNC 2 YHSNDGSNC 0.533 peptide38 0.000257 95.00 NA
2 DRB1_1301 FYHSNDGSNCT 1 YHSNDGSNC 0.860 peptide38 0.000233 95.00 NA
3 DRB1_1301 YHSNDGSNCTE 1 HSNDGSNCT 0.273 peptide38 0.000090 95.00 NA
4 DRB1_1301 HSNDGSNCTEP 2 NDGSNCTEP 0.427 peptide38 0.000027 95.00 NA
5 DRB1_1301 SNDGSNCTEPV 2 DGSNCTEPV 0.860 peptide38 0.000091 95.00 NA
6 DRB1_1301 NDGSNCTEPVL 1 DGSNCTEPV 0.740 peptide38 0.000055 95.00 NA
--------------------------------------------------------------------------------------------------------------------------------------------
Number of strong binders: 0 Number of weak binders: 0
--------------------------------------------------------------------------------------------------------------------------------------------
# Allele: DRB1_1301
--------------------------------------------------------------------------------------------------------------------------------------------
Pos MHC Peptide Of Core Core_Rel Identity Score_EL %Rank_EL Exp_Bind BindLevel
--------------------------------------------------------------------------------------------------------------------------------------------
1 DRB1_1301 YSNIGVCKSGS 2 NIGVCKSGS 0.620 peptide39 0.000040 95.00 NA
2 DRB1_1301 SNIGVCKSGSI 2 IGVCKSGSI 0.847 peptide39 0.000799 91.08 NA
3 DRB1_1301 NIGVCKSGSIG 1 IGVCKSGSI 0.940 peptide39 0.000609 93.47 NA
--------------------------------------------------------------------------------------------------------------------------------------------
Number of strong binders: 0 Number of weak binders: 0
--------------------------------------------------------------------------------------------------------------------------------------------
# Allele: DRB1_1301
--------------------------------------------------------------------------------------------------------------------------------------------
Pos MHC Peptide Of Core Core_Rel Identity Score_EL %Rank_EL Exp_Bind BindLevel
--------------------------------------------------------------------------------------------------------------------------------------------
1 DRB1_1301 TGNISIPTNFS 2 NISIPTNFS 0.713 peptide41 0.000183 95.00 NA
2 DRB1_1301 GNISIPTNFSM 2 ISIPTNFSM 0.607 peptide41 0.000421 95.00 NA
3 DRB1_1301 NISIPTNFSMS 1 ISIPTNFSM 0.713 peptide41 0.000295 95.00 NA
4 DRB1_1301 ISIPTNFSMSI 2 IPTNFSMSI 0.667 peptide41 0.000351 95.00 NA
5 DRB1_1301 SIPTNFSMSIR 1 IPTNFSMSI 0.680 peptide41 0.000461 95.00 NA
6 DRB1_1301 IPTNFSMSIRT 2 TNFSMSIRT 0.547 peptide41 0.000128 95.00 NA
7 DRB1_1301 PTNFSMSIRTE 1 TNFSMSIRT 0.560 peptide41 0.000129 95.00 NA
8 DRB1_1301 TNFSMSIRTEY 2 FSMSIRTEY 0.987 peptide41 0.002583 75.65 NA
9 DRB1_1301 NFSMSIRTEYL 1 FSMSIRTEY 0.927 peptide41 0.001330 85.34 NA
10 DRB1_1301 FSMSIRTEYLQ 2 MSIRTEYLQ 0.773 peptide41 0.000596 93.63 NA
11 DRB1_1301 SMSIRTEYLQL 1 MSIRTEYLQ 0.860 peptide41 0.000694 92.40 NA
12 DRB1_1301 MSIRTEYLQLY 2 IRTEYLQLY 0.900 peptide41 0.000704 92.27 NA
13 DRB1_1301 SIRTEYLQLYN 1 IRTEYLQLY 0.920 peptide41 0.001585 83.10 NA
14 DRB1_1301 IRTEYLQLYNT 1 RTEYLQLYN 0.213 peptide41 0.000303 95.00 NA
15 DRB1_1301 RTEYLQLYNTP 1 TEYLQLYNT 0.753 peptide41 0.000130 95.00 NA
16 DRB1_1301 TEYLQLYNTPV 2 YLQLYNTPV 0.920 peptide41 0.000483 95.00 NA
17 DRB1_1301 EYLQLYNTPVS 2 LQLYNTPVS 0.733 peptide41 0.004208 67.35 NA
18 DRB1_1301 YLQLYNTPVSV 1 LQLYNTPVS 0.673 peptide41 0.005225 63.37 NA
19 DRB1_1301 LQLYNTPVSVD 1 QLYNTPVSV 0.467 peptide41 0.001221 86.48 NA
20 DRB1_1301 QLYNTPVSVDC 1 LYNTPVSVD 0.793 peptide41 0.000194 95.00 NA
21 DRB1_1301 LYNTPVSVDCA 2 NTPVSVDCA 0.420 peptide41 0.000056 95.00 NA
22 DRB1_1301 YNTPVSVDCAT 1 NTPVSVDCA 0.787 peptide41 0.000046 95.00 NA
23 DRB1_1301 NTPVSVDCATY 2 PVSVDCATY 0.800 peptide41 0.000036 95.00 NA
24 DRB1_1301 TPVSVDCATYV 2 VSVDCATYV 0.833 peptide41 0.000404 95.00 NA
25 DRB1_1301 PVSVDCATYVC 1 VSVDCATYV 0.887 peptide41 0.000131 95.00 NA
26 DRB1_1301 VSVDCATYVCN 0 VSVDCATYV 0.473 peptide41 0.000015 95.00 NA
27 DRB1_1301 SVDCATYVCNG 1 VDCATYVCN 0.593 peptide41 0.000014 95.00 NA
28 DRB1_1301 VDCATYVCNGN 2 CATYVCNGN 0.573 peptide41 0.000028 95.00 NA
29 DRB1_1301 DCATYVCNGNS 1 CATYVCNGN 0.493 peptide41 0.000030 95.00 NA
30 DRB1_1301 CATYVCNGNSR 2 TYVCNGNSR 0.640 peptide41 0.000027 95.00 NA
31 DRB1_1301 ATYVCNGNSRC 2 YVCNGNSRC 0.860 peptide41 0.000418 95.00 NA
32 DRB1_1301 TYVCNGNSRCK 1 YVCNGNSRC 0.880 peptide41 0.000433 95.00 NA
33 DRB1_1301 YVCNGNSRCKQ 2 CNGNSRCKQ 0.433 peptide41 0.000114 95.00 NA
34 DRB1_1301 VCNGNSRCKQL 1 CNGNSRCKQ 0.673 peptide41 0.000067 95.00 NA
35 DRB1_1301 CNGNSRCKQLL 2 GNSRCKQLL 0.500 peptide41 0.000029 95.00 NA
36 DRB1_1301 NGNSRCKQLLT 1 GNSRCKQLL 0.527 peptide41 0.000072 95.00 NA
37 DRB1_1301 GNSRCKQLLTQ 2 SRCKQLLTQ 0.760 peptide41 0.000129 95.00 NA
38 DRB1_1301 NSRCKQLLTQY 1 SRCKQLLTQ 0.673 peptide41 0.000084 95.00 NA
--------------------------------------------------------------------------------------------------------------------------------------------
Number of strong binders: 0 Number of weak binders: 0
--------------------------------------------------------------------------------------------------------------------------------------------
# Allele: DRB1_1301
--------------------------------------------------------------------------------------------------------------------------------------------
Pos MHC Peptide Of Core Core_Rel Identity Score_EL %Rank_EL Exp_Bind BindLevel
--------------------------------------------------------------------------------------------------------------------------------------------
1 DRB1_1301 RLESVEVNSML 1 LESVEVNSM 0.933 peptide43 0.000402 95.00 NA
2 DRB1_1301 LESVEVNSMLT 2 SVEVNSMLT 0.287 peptide43 0.000057 95.00 NA
3 DRB1_1301 ESVEVNSMLTI 2 VEVNSMLTI 0.973 peptide43 0.001753 81.67 NA
4 DRB1_1301 SVEVNSMLTIS 1 VEVNSMLTI 0.887 peptide43 0.000987 88.93 NA
5 DRB1_1301 VEVNSMLTISE 2 VNSMLTISE 0.573 peptide43 0.000285 95.00 NA
6 DRB1_1301 EVNSMLTISEE 1 VNSMLTISE 0.853 peptide43 0.000202 95.00 NA
7 DRB1_1301 VNSMLTISEEA 2 SMLTISEEA 0.467 peptide43 0.000115 95.00 NA
8 DRB1_1301 NSMLTISEEAL 2 MLTISEEAL 0.860 peptide43 0.000288 95.00 NA
9 DRB1_1301 SMLTISEEALQ 2 LTISEEALQ 0.827 peptide43 0.000749 91.71 NA
10 DRB1_1301 MLTISEEALQL 1 LTISEEALQ 0.827 peptide43 0.000426 95.00 NA
--------------------------------------------------------------------------------------------------------------------------------------------
Number of strong binders: 0 Number of weak binders: 0
--------------------------------------------------------------------------------------------------------------------------------------------
# Allele: DRB1_1301
--------------------------------------------------------------------------------------------------------------------------------------------
Pos MHC Peptide Of Core Core_Rel Identity Score_EL %Rank_EL Exp_Bind BindLevel
--------------------------------------------------------------------------------------------------------------------------------------------
1 DRB1_1301 ISSFNGDGYNF 0 ISSFNGDGY 0.587 peptide44 0.000058 95.00 NA
2 DRB1_1301 SSFNGDGYNFT 2 FNGDGYNFT 0.847 peptide44 0.000077 95.00 NA
3 DRB1_1301 SFNGDGYNFTN 1 FNGDGYNFT 0.867 peptide44 0.000058 95.00 NA
4 DRB1_1301 FNGDGYNFTNV 2 GDGYNFTNV 0.460 peptide44 0.000015 95.00 NA
5 DRB1_1301 NGDGYNFTNVL 2 DGYNFTNVL 0.833 peptide44 0.000090 95.00 NA
6 DRB1_1301 GDGYNFTNVLG 2 GYNFTNVLG 0.380 peptide44 0.000093 95.00 NA
7 DRB1_1301 DGYNFTNVLGV 2 YNFTNVLGV 0.840 peptide44 0.000456 95.00 NA
8 DRB1_1301 GYNFTNVLGVS 1 YNFTNVLGV 0.747 peptide44 0.000351 95.00 NA
--------------------------------------------------------------------------------------------------------------------------------------------
Number of strong binders: 0 Number of weak binders: 0
--------------------------------------------------------------------------------------------------------------------------------------------
# Allele: DRB1_1301
--------------------------------------------------------------------------------------------------------------------------------------------
Pos MHC Peptide Of Core Core_Rel Identity Score_EL %Rank_EL Exp_Bind BindLevel
--------------------------------------------------------------------------------------------------------------------------------------------
1 DRB1_1301 KRSFIEDLLFN 1 RSFIEDLLF 0.660 peptide45 0.000187 95.00 NA
2 DRB1_1301 RSFIEDLLFNK 2 FIEDLLFNK 0.740 peptide45 0.000321 95.00 NA
3 DRB1_1301 SFIEDLLFNKV 2 IEDLLFNKV 0.613 peptide45 0.000388 95.00 NA
4 DRB1_1301 FIEDLLFNKVV 1 IEDLLFNKV 0.700 peptide45 0.000123 95.00 NA
5 DRB1_1301 IEDLLFNKVVT 2 DLLFNKVVT 0.767 peptide45 0.000271 95.00 NA
6 DRB1_1301 EDLLFNKVVTN 2 LLFNKVVTN 0.833 peptide45 0.005779 61.49 NA
7 DRB1_1301 DLLFNKVVTNG 1 LLFNKVVTN 0.753 peptide45 0.003577 70.15 NA
8 DRB1_1301 LLFNKVVTNGL 2 FNKVVTNGL 0.493 peptide45 0.000346 95.00 NA
9 DRB1_1301 LFNKVVTNGLG 1 FNKVVTNGL 0.833 peptide45 0.000342 95.00 NA
10 DRB1_1301 FNKVVTNGLGT 2 KVVTNGLGT 0.453 peptide45 0.000198 95.00 NA
11 DRB1_1301 NKVVTNGLGTV 2 VVTNGLGTV 0.887 peptide45 0.003729 69.45 NA
12 DRB1_1301 KVVTNGLGTVD 1 VVTNGLGTV 0.947 peptide45 0.003144 72.48 NA
13 DRB1_1301 VVTNGLGTVDE 0 VVTNGLGTV 0.553 peptide45 0.000197 95.00 NA
14 DRB1_1301 VTNGLGTVDED 2 NGLGTVDED 0.453 peptide45 0.000041 95.00 NA
15 DRB1_1301 TNGLGTVDEDY 1 NGLGTVDED 0.367 peptide45 0.000031 95.00 NA
16 DRB1_1301 NGLGTVDEDYK 2 LGTVDEDYK 0.700 peptide45 0.000106 95.00 NA
17 DRB1_1301 GLGTVDEDYKR 2 GTVDEDYKR 0.607 peptide45 0.000155 95.00 NA
18 DRB1_1301 LGTVDEDYKRC 1 GTVDEDYKR 0.587 peptide45 0.000036 95.00 NA
19 DRB1_1301 GTVDEDYKRCS 2 VDEDYKRCS 0.907 peptide45 0.000410 95.00 NA
20 DRB1_1301 TVDEDYKRCSN 1 VDEDYKRCS 0.807 peptide45 0.000534 94.41 NA
21 DRB1_1301 VDEDYKRCSNG 1 DEDYKRCSN 0.387 peptide45 0.000108 95.00 NA
22 DRB1_1301 DEDYKRCSNGR 2 DYKRCSNGR 0.533 peptide45 0.000053 95.00 NA
23 DRB1_1301 EDYKRCSNGRS 2 YKRCSNGRS 0.820 peptide45 0.000183 95.00 NA
24 DRB1_1301 DYKRCSNGRSV 1 YKRCSNGRS 0.693 peptide45 0.000150 95.00 NA
25 DRB1_1301 YKRCSNGRSVA 2 RCSNGRSVA 0.407 peptide45 0.000133 95.00 NA
26 DRB1_1301 KRCSNGRSVAD 1 RCSNGRSVA 0.593 peptide45 0.000169 95.00 NA
27 DRB1_1301 RCSNGRSVADL 1 CSNGRSVAD 0.440 peptide45 0.000019 95.00 NA
28 DRB1_1301 CSNGRSVADLV 2 NGRSVADLV 0.747 peptide45 0.000019 95.00 NA
29 DRB1_1301 SNGRSVADLVC 2 GRSVADLVC 0.473 peptide45 0.000040 95.00 NA
30 DRB1_1301 NGRSVADLVCA 2 RSVADLVCA 0.573 peptide45 0.000062 95.00 NA
31 DRB1_1301 GRSVADLVCAQ 1 RSVADLVCA 0.400 peptide45 0.000068 95.00 NA
32 DRB1_1301 RSVADLVCAQY 2 VADLVCAQY 0.727 peptide45 0.000121 95.00 NA
33 DRB1_1301 SVADLVCAQYY 1 VADLVCAQY 0.600 peptide45 0.000059 95.00 NA
34 DRB1_1301 VADLVCAQYYS 1 ADLVCAQYY 0.453 peptide45 0.000042 95.00 NA
35 DRB1_1301 ADLVCAQYYSG 2 LVCAQYYSG 0.800 peptide45 0.000206 95.00 NA
36 DRB1_1301 DLVCAQYYSGV 1 LVCAQYYSG 0.733 peptide45 0.000149 95.00 NA
37 DRB1_1301 LVCAQYYSGVM 2 CAQYYSGVM 0.293 peptide45 0.000033 95.00 NA
38 DRB1_1301 VCAQYYSGVMV 2 AQYYSGVMV 0.533 peptide45 0.000037 95.00 NA
39 DRB1_1301 CAQYYSGVMVL 2 QYYSGVMVL 0.560 peptide45 0.000025 95.00 NA
40 DRB1_1301 AQYYSGVMVLP 1 QYYSGVMVL 0.560 peptide45 0.000101 95.00 NA
41 DRB1_1301 QYYSGVMVLPG 2 YSGVMVLPG 0.800 peptide45 0.000192 95.00 NA
42 DRB1_1301 YYSGVMVLPGV 1 YSGVMVLPG 0.873 peptide45 0.000111 95.00 NA
43 DRB1_1301 YSGVMVLPGVV 2 GVMVLPGVV 0.633 peptide45 0.000082 95.00 NA
44 DRB1_1301 SGVMVLPGVVD 2 VMVLPGVVD 0.780 peptide45 0.000393 95.00 NA
45 DRB1_1301 GVMVLPGVVDA 1 VMVLPGVVD 0.840 peptide45 0.000354 95.00 NA
46 DRB1_1301 VMVLPGVVDAE 2 VLPGVVDAE 0.653 peptide45 0.000238 95.00 NA
47 DRB1_1301 MVLPGVVDAEK 1 VLPGVVDAE 0.833 peptide45 0.000252 95.00 NA
48 DRB1_1301 VLPGVVDAEKL 2 PGVVDAEKL 0.513 peptide45 0.000069 95.00 NA
49 DRB1_1301 LPGVVDAEKLH 2 GVVDAEKLH 0.587 peptide45 0.000081 95.00 NA
50 DRB1_1301 PGVVDAEKLHM 2 VVDAEKLHM 1.000 peptide45 0.014241 44.60 NA
51 DRB1_1301 GVVDAEKLHMY 1 VVDAEKLHM 0.820 peptide45 0.008687 53.86 NA
52 DRB1_1301 VVDAEKLHMYS 1 VDAEKLHMY 0.720 peptide45 0.001286 85.80 NA
53 DRB1_1301 VDAEKLHMYSA 1 DAEKLHMYS 0.313 peptide45 0.000197 95.00 NA
54 DRB1_1301 DAEKLHMYSAS 1 AEKLHMYSA 0.473 peptide45 0.000102 95.00 NA
55 DRB1_1301 AEKLHMYSASL 2 KLHMYSASL 0.533 peptide45 0.000308 95.00 NA
56 DRB1_1301 EKLHMYSASLI 2 LHMYSASLI 0.960 peptide45 0.002493 76.26 NA
57 DRB1_1301 KLHMYSASLIG 1 LHMYSASLI 0.927 peptide45 0.001991 79.71 NA
58 DRB1_1301 LHMYSASLIGG 1 HMYSASLIG 0.233 peptide45 0.000254 95.00 NA
59 DRB1_1301 HMYSASLIGGM 2 YSASLIGGM 0.440 peptide45 0.000175 95.00 NA
60 DRB1_1301 MYSASLIGGMV 1 YSASLIGGM 0.727 peptide45 0.000085 95.00 NA
61 DRB1_1301 YSASLIGGMVL 2 ASLIGGMVL 0.413 peptide45 0.000029 95.00 NA
62 DRB1_1301 SASLIGGMVLG 1 ASLIGGMVL 0.533 peptide45 0.000020 95.00 NA
63 DRB1_1301 ASLIGGMVLGG 2 LIGGMVLGG 0.920 peptide45 0.000158 95.00 NA
--------------------------------------------------------------------------------------------------------------------------------------------
Number of strong binders: 0 Number of weak binders: 0
--------------------------------------------------------------------------------------------------------------------------------------------
# Allele: DRB1_1301
--------------------------------------------------------------------------------------------------------------------------------------------
Pos MHC Peptide Of Core Core_Rel Identity Score_EL %Rank_EL Exp_Bind BindLevel
--------------------------------------------------------------------------------------------------------------------------------------------
1 DRB1_1301 AAALPFSYAVQ 2 ALPFSYAVQ 0.693 peptide46 0.000060 95.00 NA
2 DRB1_1301 AALPFSYAVQA 2 LPFSYAVQA 0.553 peptide46 0.000092 95.00 NA
3 DRB1_1301 ALPFSYAVQAR 2 PFSYAVQAR 0.673 peptide46 0.000709 92.21 NA
4 DRB1_1301 LPFSYAVQARL 2 FSYAVQARL 0.713 peptide46 0.000735 91.88 NA
5 DRB1_1301 PFSYAVQARLN 1 FSYAVQARL 0.860 peptide46 0.000861 90.30 NA
6 DRB1_1301 FSYAVQARLNY 2 YAVQARLNY 0.993 peptide46 0.008352 54.53 NA
--------------------------------------------------------------------------------------------------------------------------------------------
Number of strong binders: 0 Number of weak binders: 0
--------------------------------------------------------------------------------------------------------------------------------------------
# Allele: DRB1_1301
--------------------------------------------------------------------------------------------------------------------------------------------
Pos MHC Peptide Of Core Core_Rel Identity Score_EL %Rank_EL Exp_Bind BindLevel
--------------------------------------------------------------------------------------------------------------------------------------------
1 DRB1_1301 ALQTDVLQRNQ 1 LQTDVLQRN 0.793 peptide47 0.000252 95.00 NA
2 DRB1_1301 LQTDVLQRNQQ 2 TDVLQRNQQ 0.833 peptide47 0.000568 93.98 NA
3 DRB1_1301 QTDVLQRNQQL 2 DVLQRNQQL 0.353 peptide47 0.001109 87.65 NA
4 DRB1_1301 TDVLQRNQQLL 2 VLQRNQQLL 0.927 peptide47 0.002885 73.88 NA
5 DRB1_1301 DVLQRNQQLLA 2 LQRNQQLLA 0.527 peptide47 0.006002 60.73 NA
6 DRB1_1301 VLQRNQQLLAE 1 LQRNQQLLA 0.920 peptide47 0.003695 69.60 NA
7 DRB1_1301 LQRNQQLLAES 0 LQRNQQLLA 0.667 peptide47 0.000396 95.00 NA
8 DRB1_1301 QRNQQLLAESF 2 NQQLLAESF 0.520 peptide47 0.000181 95.00 NA
9 DRB1_1301 RNQQLLAESFN 1 NQQLLAESF 0.553 peptide47 0.000171 95.00 NA
10 DRB1_1301 NQQLLAESFNS 2 QLLAESFNS 0.780 peptide47 0.000141 95.00 NA
11 DRB1_1301 QQLLAESFNSA 2 LLAESFNSA 0.767 peptide47 0.000361 95.00 NA
12 DRB1_1301 QLLAESFNSAI 1 LLAESFNSA 0.513 peptide47 0.000273 95.00 NA
13 DRB1_1301 LLAESFNSAIG 1 LAESFNSAI 0.680 peptide47 0.000144 95.00 NA
14 DRB1_1301 LAESFNSAIGN 1 AESFNSAIG 0.333 peptide47 0.000132 95.00 NA
15 DRB1_1301 AESFNSAIGNI 1 ESFNSAIGN 0.613 peptide47 0.000090 95.00 NA
16 DRB1_1301 ESFNSAIGNIT 2 FNSAIGNIT 0.813 peptide47 0.000253 95.00 NA
17 DRB1_1301 SFNSAIGNITS 1 FNSAIGNIT 0.787 peptide47 0.000191 95.00 NA
18 DRB1_1301 FNSAIGNITSA 1 NSAIGNITS 0.487 peptide47 0.000062 95.00 NA
19 DRB1_1301 NSAIGNITSAF 2 AIGNITSAF 0.873 peptide47 0.000621 93.32 NA
20 DRB1_1301 SAIGNITSAFE 1 AIGNITSAF 0.533 peptide47 0.000509 94.72 NA
21 DRB1_1301 AIGNITSAFES 1 IGNITSAFE 0.640 peptide47 0.000166 95.00 NA
22 DRB1_1301 IGNITSAFESV 2 NITSAFESV 0.587 peptide47 0.000083 95.00 NA
23 DRB1_1301 GNITSAFESVK 2 ITSAFESVK 0.787 peptide47 0.000260 95.00 NA
24 DRB1_1301 NITSAFESVKE 1 ITSAFESVK 0.687 peptide47 0.000357 95.00 NA
25 DRB1_1301 ITSAFESVKEA 1 TSAFESVKE 0.467 peptide47 0.000146 95.00 NA
--------------------------------------------------------------------------------------------------------------------------------------------
Number of strong binders: 0 Number of weak binders: 0
--------------------------------------------------------------------------------------------------------------------------------------------
# Allele: DRB1_1301
--------------------------------------------------------------------------------------------------------------------------------------------
Pos MHC Peptide Of Core Core_Rel Identity Score_EL %Rank_EL Exp_Bind BindLevel
--------------------------------------------------------------------------------------------------------------------------------------------
1 DRB1_1301 SQTSKGLNTVA 1 QTSKGLNTV 0.780 peptide48 0.000094 95.00 NA
--------------------------------------------------------------------------------------------------------------------------------------------
Number of strong binders: 0 Number of weak binders: 0
--------------------------------------------------------------------------------------------------------------------------------------------
# Allele: DRB1_1301
--------------------------------------------------------------------------------------------------------------------------------------------
Pos MHC Peptide Of Core Core_Rel Identity Score_EL %Rank_EL Exp_Bind BindLevel
--------------------------------------------------------------------------------------------------------------------------------------------
1 DRB1_1301 ALTKVQEVVNS 1 LTKVQEVVN 0.673 peptide49 0.000239 95.00 NA
2 DRB1_1301 LTKVQEVVNSQ 2 KVQEVVNSQ 0.407 peptide49 0.000219 95.00 NA
3 DRB1_1301 TKVQEVVNSQG 2 VQEVVNSQG 0.727 peptide49 0.000461 95.00 NA
--------------------------------------------------------------------------------------------------------------------------------------------
Number of strong binders: 0 Number of weak binders: 0
--------------------------------------------------------------------------------------------------------------------------------------------
# Allele: DRB1_1301
--------------------------------------------------------------------------------------------------------------------------------------------
Pos MHC Peptide Of Core Core_Rel Identity Score_EL %Rank_EL Exp_Bind BindLevel
--------------------------------------------------------------------------------------------------------------------------------------------
1 DRB1_1301 QLTVQLQHNFQ 1 LTVQLQHNF 0.913 peptide50 0.001432 84.40 NA
2 DRB1_1301 LTVQLQHNFQA 2 VQLQHNFQA 0.893 peptide50 0.001629 82.73 NA
3 DRB1_1301 TVQLQHNFQAI 1 VQLQHNFQA 0.893 peptide50 0.002457 76.51 NA
4 DRB1_1301 VQLQHNFQAIS 2 LQHNFQAIS 0.707 peptide50 0.001417 84.53 NA
5 DRB1_1301 QLQHNFQAISS 1 LQHNFQAIS 0.840 peptide50 0.001183 86.88 NA
6 DRB1_1301 LQHNFQAISSS 1 QHNFQAISS 0.453 peptide50 0.000214 95.00 NA
7 DRB1_1301 QHNFQAISSSI 2 NFQAISSSI 0.507 peptide50 0.000147 95.00 NA
--------------------------------------------------------------------------------------------------------------------------------------------
Number of strong binders: 0 Number of weak binders: 0
--------------------------------------------------------------------------------------------------------------------------------------------
# Allele: DRB1_1301
--------------------------------------------------------------------------------------------------------------------------------------------
Pos MHC Peptide Of Core Core_Rel Identity Score_EL %Rank_EL Exp_Bind BindLevel
--------------------------------------------------------------------------------------------------------------------------------------------
1 DRB1_1301 TGRLSALNAFV 1 GRLSALNAF 0.473 peptide52 0.000193 95.00 NA
2 DRB1_1301 GRLSALNAFVA 2 LSALNAFVA 0.833 peptide52 0.000708 92.22 NA
3 DRB1_1301 RLSALNAFVAQ 1 LSALNAFVA 0.873 peptide52 0.000617 93.37 NA
4 DRB1_1301 LSALNAFVAQT 0 LSALNAFVA 0.500 peptide52 0.000119 95.00 NA
5 DRB1_1301 SALNAFVAQTL 2 LNAFVAQTL 0.960 peptide52 0.000764 91.52 NA
6 DRB1_1301 ALNAFVAQTLT 1 LNAFVAQTL 0.960 peptide52 0.000497 94.87 NA
7 DRB1_1301 LNAFVAQTLTK 0 LNAFVAQTL 0.380 peptide52 0.000218 95.00 NA
8 DRB1_1301 NAFVAQTLTKY 2 FVAQTLTKY 0.867 peptide52 0.001483 83.97 NA
9 DRB1_1301 AFVAQTLTKYT 1 FVAQTLTKY 0.713 peptide52 0.001332 85.31 NA
10 DRB1_1301 FVAQTLTKYTE 1 VAQTLTKYT 0.507 peptide52 0.000425 95.00 NA
11 DRB1_1301 VAQTLTKYTEV 1 AQTLTKYTE 0.553 peptide52 0.000206 95.00 NA
--------------------------------------------------------------------------------------------------------------------------------------------
Number of strong binders: 0 Number of weak binders: 0
--------------------------------------------------------------------------------------------------------------------------------------------
# Allele: DRB1_1301
--------------------------------------------------------------------------------------------------------------------------------------------
Pos MHC Peptide Of Core Core_Rel Identity Score_EL %Rank_EL Exp_Bind BindLevel
--------------------------------------------------------------------------------------------------------------------------------------------
1 DRB1_1301 LAQQKVNECVK 1 AQQKVNECV 0.493 peptide53 0.000054 95.00 NA
2 DRB1_1301 AQQKVNECVKS 2 QKVNECVKS 0.787 peptide53 0.000199 95.00 NA
3 DRB1_1301 QQKVNECVKSQ 1 QKVNECVKS 0.713 peptide53 0.000215 95.00 NA
4 DRB1_1301 QKVNECVKSQS 2 VNECVKSQS 0.833 peptide53 0.000655 92.89 NA
5 DRB1_1301 KVNECVKSQSQ 1 VNECVKSQS 0.787 peptide53 0.000658 92.85 NA
6 DRB1_1301 VNECVKSQSQR 1 NECVKSQSQ 0.493 peptide53 0.000114 95.00 NA
7 DRB1_1301 NECVKSQSQRY 2 CVKSQSQRY 0.867 peptide53 0.000732 91.92 NA
8 DRB1_1301 ECVKSQSQRYG 2 VKSQSQRYG 0.533 peptide53 0.001444 84.30 NA
9 DRB1_1301 CVKSQSQRYGF 1 VKSQSQRYG 0.780 peptide53 0.000725 92.01 NA
10 DRB1_1301 VKSQSQRYGFC 1 KSQSQRYGF 0.480 peptide53 0.000062 95.00 NA
11 DRB1_1301 KSQSQRYGFCG 2 QSQRYGFCG 0.353 peptide53 0.000012 95.00 NA
12 DRB1_1301 SQSQRYGFCGG 2 SQRYGFCGG 0.527 peptide53 0.000008 95.00 NA
13 DRB1_1301 QSQRYGFCGGD 2 QRYGFCGGD 0.573 peptide53 0.000026 95.00 NA
14 DRB1_1301 SQRYGFCGGDG 2 RYGFCGGDG 0.480 peptide53 0.000058 95.00 NA
15 DRB1_1301 QRYGFCGGDGE 2 YGFCGGDGE 0.627 peptide53 0.000047 95.00 NA
16 DRB1_1301 RYGFCGGDGEH 1 YGFCGGDGE 0.713 peptide53 0.000022 95.00 NA
17 DRB1_1301 YGFCGGDGEHI 2 FCGGDGEHI 0.913 peptide53 0.000040 95.00 NA
18 DRB1_1301 GFCGGDGEHIF 1 FCGGDGEHI 0.507 peptide53 0.000047 95.00 NA
19 DRB1_1301 FCGGDGEHIFS 1 CGGDGEHIF 0.647 peptide53 0.000017 95.00 NA
20 DRB1_1301 CGGDGEHIFSL 2 GDGEHIFSL 0.600 peptide53 0.000005 95.00 NA
--------------------------------------------------------------------------------------------------------------------------------------------
Number of strong binders: 0 Number of weak binders: 0
--------------------------------------------------------------------------------------------------------------------------------------------
# Allele: DRB1_1301
--------------------------------------------------------------------------------------------------------------------------------------------
Pos MHC Peptide Of Core Core_Rel Identity Score_EL %Rank_EL Exp_Bind BindLevel
--------------------------------------------------------------------------------------------------------------------------------------------
1 DRB1_1301 QAAPQGLLFLH 1 AAPQGLLFL 0.833 peptide54 0.000055 95.00 NA
2 DRB1_1301 AAPQGLLFLHT 2 PQGLLFLHT 0.793 peptide54 0.000028 95.00 NA
3 DRB1_1301 APQGLLFLHTV 1 PQGLLFLHT 0.480 peptide54 0.000039 95.00 NA
4 DRB1_1301 PQGLLFLHTVL 2 GLLFLHTVL 0.467 peptide54 0.000034 95.00 NA
5 DRB1_1301 QGLLFLHTVLV 2 LLFLHTVLV 0.927 peptide54 0.000151 95.00 NA
6 DRB1_1301 GLLFLHTVLVP 1 LLFLHTVLV 0.587 peptide54 0.000210 95.00 NA
7 DRB1_1301 LLFLHTVLVPS 2 FLHTVLVPS 0.487 peptide54 0.000145 95.00 NA
8 DRB1_1301 LFLHTVLVPSD 1 FLHTVLVPS 0.460 peptide54 0.000264 95.00 NA
9 DRB1_1301 FLHTVLVPSDF 1 LHTVLVPSD 0.713 peptide54 0.000136 95.00 NA
10 DRB1_1301 LHTVLVPSDFV 2 TVLVPSDFV 0.600 peptide54 0.000108 95.00 NA
11 DRB1_1301 HTVLVPSDFVD 1 TVLVPSDFV 0.660 peptide54 0.000160 95.00 NA
--------------------------------------------------------------------------------------------------------------------------------------------
Number of strong binders: 0 Number of weak binders: 0
--------------------------------------------------------------------------------------------------------------------------------------------
# Allele: DRB1_1301
--------------------------------------------------------------------------------------------------------------------------------------------
Pos MHC Peptide Of Core Core_Rel Identity Score_EL %Rank_EL Exp_Bind BindLevel
--------------------------------------------------------------------------------------------------------------------------------------------
1 DRB1_1301 IAIAGLCVNDE 2 IAGLCVNDE 0.767 peptide55 0.000087 95.00 NA
2 DRB1_1301 AIAGLCVNDEI 1 IAGLCVNDE 0.807 peptide55 0.000069 95.00 NA
3 DRB1_1301 IAGLCVNDEIA 2 GLCVNDEIA 0.473 peptide55 0.000032 95.00 NA
4 DRB1_1301 AGLCVNDEIAL 2 LCVNDEIAL 0.927 peptide55 0.000253 95.00 NA
5 DRB1_1301 GLCVNDEIALT 1 LCVNDEIAL 0.800 peptide55 0.000207 95.00 NA
6 DRB1_1301 LCVNDEIALTL 2 VNDEIALTL 0.367 peptide55 0.000065 95.00 NA
7 DRB1_1301 CVNDEIALTLR 1 VNDEIALTL 0.680 peptide55 0.000055 95.00 NA
--------------------------------------------------------------------------------------------------------------------------------------------
Number of strong binders: 0 Number of weak binders: 0
--------------------------------------------------------------------------------------------------------------------------------------------
# Allele: DRB1_1301
--------------------------------------------------------------------------------------------------------------------------------------------
Pos MHC Peptide Of Core Core_Rel Identity Score_EL %Rank_EL Exp_Bind BindLevel
--------------------------------------------------------------------------------------------------------------------------------------------
1 DRB1_1301 YFVSSRRMFEP 1 FVSSRRMFE 0.833 peptide58 0.001650 82.55 NA
2 DRB1_1301 FVSSRRMFEPR 0 FVSSRRMFE 0.480 peptide58 0.000483 95.00 NA
3 DRB1_1301 VSSRRMFEPRK 1 SSRRMFEPR 0.453 peptide58 0.000139 95.00 NA
4 DRB1_1301 SSRRMFEPRKP 2 RRMFEPRKP 0.680 peptide58 0.000432 95.00 NA
5 DRB1_1301 SRRMFEPRKPT 2 RMFEPRKPT 0.607 peptide58 0.000548 94.23 NA
--------------------------------------------------------------------------------------------------------------------------------------------
Number of strong binders: 0 Number of weak binders: 0
--------------------------------------------------------------------------------------------------------------------------------------------
# Allele: DRB1_1301
--------------------------------------------------------------------------------------------------------------------------------------------
Pos MHC Peptide Of Core Core_Rel Identity Score_EL %Rank_EL Exp_Bind BindLevel
--------------------------------------------------------------------------------------------------------------------------------------------
1 DRB1_1301 SDFVQIESCVV 2 FVQIESCVV 0.840 peptide59 0.000375 95.00 NA
2 DRB1_1301 DFVQIESCVVT 1 FVQIESCVV 0.620 peptide59 0.000298 95.00 NA
3 DRB1_1301 FVQIESCVVTY 1 VQIESCVVT 0.440 peptide59 0.000073 95.00 NA
4 DRB1_1301 VQIESCVVTYV 2 IESCVVTYV 0.727 peptide59 0.000266 95.00 NA
5 DRB1_1301 QIESCVVTYVN 1 IESCVVTYV 0.727 peptide59 0.000268 95.00 NA
6 DRB1_1301 IESCVVTYVNL 1 ESCVVTYVN 0.487 peptide59 0.000035 95.00 NA
7 DRB1_1301 ESCVVTYVNLT 2 CVVTYVNLT 0.840 peptide59 0.000102 95.00 NA
8 DRB1_1301 SCVVTYVNLTR 2 VVTYVNLTR 0.893 peptide59 0.005366 62.89 NA
9 DRB1_1301 CVVTYVNLTRD 1 VVTYVNLTR 0.867 peptide59 0.005585 62.14 NA
10 DRB1_1301 VVTYVNLTRDQ 1 VTYVNLTRD 0.380 peptide59 0.001535 83.53 NA
11 DRB1_1301 VTYVNLTRDQL 2 YVNLTRDQL 0.840 peptide59 0.001958 79.94 NA
12 DRB1_1301 TYVNLTRDQLP 1 YVNLTRDQL 0.907 peptide59 0.002252 77.92 NA
13 DRB1_1301 YVNLTRDQLPD 0 YVNLTRDQL 0.320 peptide59 0.000256 95.00 NA
--------------------------------------------------------------------------------------------------------------------------------------------
Number of strong binders: 0 Number of weak binders: 0
--------------------------------------------------------------------------------------------------------------------------------------------
# Allele: DRB1_1301
--------------------------------------------------------------------------------------------------------------------------------------------
Pos MHC Peptide Of Core Core_Rel Identity Score_EL %Rank_EL Exp_Bind BindLevel
--------------------------------------------------------------------------------------------------------------------------------------------
1 DRB1_1301 ATYLNLTGEIA 1 TYLNLTGEI 0.533 peptide63 0.000950 89.32 NA
2 DRB1_1301 TYLNLTGEIAD 1 YLNLTGEIA 0.440 peptide63 0.000379 95.00 NA
3 DRB1_1301 YLNLTGEIADL 1 LNLTGEIAD 0.747 peptide63 0.000116 95.00 NA
4 DRB1_1301 LNLTGEIADLE 2 LTGEIADLE 0.847 peptide63 0.000133 95.00 NA
5 DRB1_1301 NLTGEIADLEQ 1 LTGEIADLE 0.873 peptide63 0.000151 95.00 NA
6 DRB1_1301 LTGEIADLEQR 2 GEIADLEQR 0.547 peptide63 0.000070 95.00 NA
7 DRB1_1301 TGEIADLEQRS 1 GEIADLEQR 0.467 peptide63 0.000129 95.00 NA
8 DRB1_1301 GEIADLEQRSE 2 IADLEQRSE 0.740 peptide63 0.000322 95.00 NA
9 DRB1_1301 EIADLEQRSES 1 IADLEQRSE 0.733 peptide63 0.000352 95.00 NA
10 DRB1_1301 IADLEQRSESL 1 ADLEQRSES 0.520 peptide63 0.000080 95.00 NA
11 DRB1_1301 ADLEQRSESLR 2 LEQRSESLR 0.960 peptide63 0.004267 67.09 NA
12 DRB1_1301 DLEQRSESLRN 1 LEQRSESLR 0.893 peptide63 0.003928 68.58 NA
--------------------------------------------------------------------------------------------------------------------------------------------
Number of strong binders: 0 Number of weak binders: 0
--------------------------------------------------------------------------------------------------------------------------------------------
# Allele: DRB1_1301
--------------------------------------------------------------------------------------------------------------------------------------------
Pos MHC Peptide Of Core Core_Rel Identity Score_EL %Rank_EL Exp_Bind BindLevel
--------------------------------------------------------------------------------------------------------------------------------------------
1 DRB1_1301 TEELQSLIYNI 2 ELQSLIYNI 0.693 peptide64 0.000063 95.00 NA
2 DRB1_1301 EELQSLIYNIN 2 LQSLIYNIN 0.713 peptide64 0.000399 95.00 NA
3 DRB1_1301 ELQSLIYNINN 1 LQSLIYNIN 0.780 peptide64 0.000341 95.00 NA
4 DRB1_1301 LQSLIYNINNT 2 SLIYNINNT 0.433 peptide64 0.000137 95.00 NA
5 DRB1_1301 QSLIYNINNTL 2 LIYNINNTL 0.987 peptide64 0.006715 58.69 NA
6 DRB1_1301 SLIYNINNTLV 1 LIYNINNTL 0.800 peptide64 0.004063 67.99 NA
7 DRB1_1301 LIYNINNTLVD 2 YNINNTLVD 0.473 peptide64 0.002482 76.34 NA
8 DRB1_1301 IYNINNTLVDL 1 YNINNTLVD 0.807 peptide64 0.000942 89.40 NA
9 DRB1_1301 YNINNTLVDLE 2 INNTLVDLE 0.587 peptide64 0.000302 95.00 NA
10 DRB1_1301 NINNTLVDLEW 1 INNTLVDLE 0.873 peptide64 0.000167 95.00 NA
11 DRB1_1301 INNTLVDLEWL 2 NTLVDLEWL 0.387 peptide64 0.000061 95.00 NA
12 DRB1_1301 NNTLVDLEWLN 1 NTLVDLEWL 0.373 peptide64 0.000080 95.00 NA
13 DRB1_1301 NTLVDLEWLNR 2 LVDLEWLNR 0.793 peptide64 0.000712 92.17 NA
14 DRB1_1301 TLVDLEWLNRV 1 LVDLEWLNR 0.573 peptide64 0.000519 94.60 NA
15 DRB1_1301 LVDLEWLNRVE 1 VDLEWLNRV 0.673 peptide64 0.000213 95.00 NA
16 DRB1_1301 VDLEWLNRVET 2 LEWLNRVET 0.953 peptide64 0.002067 79.19 NA
17 DRB1_1301 DLEWLNRVETY 1 LEWLNRVET 0.907 peptide64 0.001760 81.61 NA
18 DRB1_1301 LEWLNRVETYI 2 WLNRVETYI 0.433 peptide64 0.000229 95.00 NA
19 DRB1_1301 EWLNRVETYIK 2 LNRVETYIK 0.640 peptide64 0.001045 88.32 NA
20 DRB1_1301 WLNRVETYIKW 1 LNRVETYIK 0.867 peptide64 0.000610 93.45 NA
21 DRB1_1301 LNRVETYIKWP 0 LNRVETYIK 0.453 peptide64 0.000089 95.00 NA
22 DRB1_1301 NRVETYIKWPW 2 VETYIKWPW 0.960 peptide64 0.003306 71.61 NA
23 DRB1_1301 RVETYIKWPWW 1 VETYIKWPW 0.920 peptide64 0.001279 85.87 NA
24 DRB1_1301 VETYIKWPWWV 2 TYIKWPWWV 0.607 peptide64 0.000062 95.00 NA
25 DRB1_1301 ETYIKWPWWVW 2 YIKWPWWVW 0.540 peptide64 0.000084 95.00 NA
26 DRB1_1301 TYIKWPWWVWL 2 IKWPWWVWL 0.380 peptide64 0.000024 95.00 NA
27 DRB1_1301 YIKWPWWVWLI 2 KWPWWVWLI 0.633 peptide64 0.000032 95.00 NA
28 DRB1_1301 IKWPWWVWLII 1 KWPWWVWLI 0.680 peptide64 0.000025 95.00 NA
29 DRB1_1301 KWPWWVWLIIF 0 KWPWWVWLI 0.267 peptide64 0.000008 95.00 NA
30 DRB1_1301 WPWWVWLIIFI 2 WWVWLIIFI 0.807 peptide64 0.000008 95.00 NA
31 DRB1_1301 PWWVWLIIFIV 2 WVWLIIFIV 0.640 peptide64 0.000024 95.00 NA
32 DRB1_1301 WWVWLIIFIVL 1 WVWLIIFIV 0.527 peptide64 0.000022 95.00 NA
33 DRB1_1301 WVWLIIFIVLI 2 WLIIFIVLI 0.533 peptide64 0.000022 95.00 NA
34 DRB1_1301 VWLIIFIVLIF 2 LIIFIVLIF 0.920 peptide64 0.000098 95.00 NA
35 DRB1_1301 WLIIFIVLIFV 1 LIIFIVLIF 0.727 peptide64 0.000152 95.00 NA
36 DRB1_1301 LIIFIVLIFVV 2 IFIVLIFVV 0.480 peptide64 0.000061 95.00 NA
37 DRB1_1301 IIFIVLIFVVS 1 IFIVLIFVV 0.740 peptide64 0.000039 95.00 NA
38 DRB1_1301 IFIVLIFVVSL 2 IVLIFVVSL 0.733 peptide64 0.000095 95.00 NA
39 DRB1_1301 FIVLIFVVSLL 1 IVLIFVVSL 0.420 peptide64 0.000098 95.00 NA
40 DRB1_1301 IVLIFVVSLLV 2 LIFVVSLLV 0.693 peptide64 0.000211 95.00 NA
41 DRB1_1301 VLIFVVSLLVF 1 LIFVVSLLV 0.793 peptide64 0.000205 95.00 NA
42 DRB1_1301 LIFVVSLLVFC 0 LIFVVSLLV 0.227 peptide64 0.000054 95.00 NA
[truncated: 37 more rows]

## Sheet: S8 NetMHCIIpan analysis 12 resi
# NetMHCIIpan version 4.1
# Input is in FASTA format
# Peptide length 12
# Prediction Mode: EL
# Threshold for Strong binding peptides (%Rank) 1%
# Threshold for Weak binding peptides (%Rank) 5%
# Allele: DRB1_1101
--------------------------------------------------------------------------------------------------------------------------------------------
Pos MHC Peptide Of Core Core_Rel Identity Score_EL %Rank_EL Exp_Bind BindLevel
--------------------------------------------------------------------------------------------------------------------------------------------
1 DRB1_1101 NFRRFFSKFNVQ 1 FRRFFSKFN 0.493 peptide3 0.003998 56.04 NA
2 DRB1_1101 FRRFFSKFNVQA 3 FFSKFNVQA 0.893 peptide3 0.015122 33.89 NA
3 DRB1_1101 RRFFSKFNVQAP 2 FFSKFNVQA 0.987 peptide3 0.109161 12.07 NA
4 DRB1_1101 RFFSKFNVQAPA 1 FFSKFNVQA 0.913 peptide3 0.020506 29.67 NA
5 DRB1_1101 FFSKFNVQAPAV 1 FSKFNVQAP 0.400 peptide3 0.000557 87.28 NA
6 DRB1_1101 FSKFNVQAPAVV 3 FNVQAPAVV 0.873 peptide3 0.002355 65.20 NA
--------------------------------------------------------------------------------------------------------------------------------------------
Number of strong binders: 0 Number of weak binders: 0
--------------------------------------------------------------------------------------------------------------------------------------------
# Allele: DRB1_1101
--------------------------------------------------------------------------------------------------------------------------------------------
Pos MHC Peptide Of Core Core_Rel Identity Score_EL %Rank_EL Exp_Bind BindLevel
--------------------------------------------------------------------------------------------------------------------------------------------
1 DRB1_1101 GFEIGISQEPFD 3 IGISQEPFD 0.540 peptide5 0.000677 84.76 NA
2 DRB1_1101 FEIGISQEPFDP 2 IGISQEPFD 0.880 peptide5 0.000677 84.76 NA
3 DRB1_1101 EIGISQEPFDPS 1 IGISQEPFD 0.600 peptide5 0.000502 88.47 NA
4 DRB1_1101 IGISQEPFDPSG 2 ISQEPFDPS 0.873 peptide5 0.000404 90.68 NA
5 DRB1_1101 GISQEPFDPSGY 1 ISQEPFDPS 0.667 peptide5 0.000248 94.60 NA
6 DRB1_1101 ISQEPFDPSGYQ 2 QEPFDPSGY 0.647 peptide5 0.000084 95.00 NA
7 DRB1_1101 SQEPFDPSGYQL 1 QEPFDPSGY 0.587 peptide5 0.000049 95.00 NA
8 DRB1_1101 QEPFDPSGYQLY 3 FDPSGYQLY 0.947 peptide5 0.002521 64.10 NA
9 DRB1_1101 EPFDPSGYQLYL 2 FDPSGYQLY 0.980 peptide5 0.002104 67.29 NA
--------------------------------------------------------------------------------------------------------------------------------------------
Number of strong binders: 0 Number of weak binders: 0
--------------------------------------------------------------------------------------------------------------------------------------------
# Allele: DRB1_1101
--------------------------------------------------------------------------------------------------------------------------------------------
Pos MHC Peptide Of Core Core_Rel Identity Score_EL %Rank_EL Exp_Bind BindLevel
--------------------------------------------------------------------------------------------------------------------------------------------
1 DRB1_1101 HGKVVSNQPLLV 3 VVSNQPLLV 0.880 peptide13 0.002722 62.83 NA
2 DRB1_1101 GKVVSNQPLLVN 2 VVSNQPLLV 0.913 peptide13 0.007313 45.29 NA
3 DRB1_1101 KVVSNQPLLVNC 1 VVSNQPLLV 0.647 peptide13 0.000568 87.05 NA
4 DRB1_1101 VVSNQPLLVNCL 1 VSNQPLLVN 0.527 peptide13 0.000050 95.00 NA
5 DRB1_1101 VSNQPLLVNCLL 2 NQPLLVNCL 0.667 peptide13 0.000016 95.00 NA
--------------------------------------------------------------------------------------------------------------------------------------------
Number of strong binders: 0 Number of weak binders: 0
--------------------------------------------------------------------------------------------------------------------------------------------
# Allele: DRB1_1101
--------------------------------------------------------------------------------------------------------------------------------------------
Pos MHC Peptide Of Core Core_Rel Identity Score_EL %Rank_EL Exp_Bind BindLevel
--------------------------------------------------------------------------------------------------------------------------------------------
1 DRB1_1101 RAPEALRFNIND 3 EALRFNIND 0.353 peptide15 0.000312 92.99 NA
2 DRB1_1101 APEALRFNINDT 2 EALRFNIND 0.427 peptide15 0.000280 93.79 NA
3 DRB1_1101 PEALRFNINDTS 3 LRFNINDTS 0.920 peptide15 0.002422 64.73 NA
--------------------------------------------------------------------------------------------------------------------------------------------
Number of strong binders: 0 Number of weak binders: 0
--------------------------------------------------------------------------------------------------------------------------------------------
# Allele: DRB1_1101
--------------------------------------------------------------------------------------------------------------------------------------------
Pos MHC Peptide Of Core Core_Rel Identity Score_EL %Rank_EL Exp_Bind BindLevel
--------------------------------------------------------------------------------------------------------------------------------------------
1 DRB1_1101 LAEGSIVLHTAL 2 EGSIVLHTA 0.567 peptide16 0.000103 95.00 NA
2 DRB1_1101 AEGSIVLHTALG 3 SIVLHTALG 0.660 peptide16 0.000460 89.38 NA
3 DRB1_1101 EGSIVLHTALGT 3 IVLHTALGT 0.773 peptide16 0.004252 54.87 NA
4 DRB1_1101 GSIVLHTALGTN 2 IVLHTALGT 0.900 peptide16 0.007355 45.18 NA
--------------------------------------------------------------------------------------------------------------------------------------------
Number of strong binders: 0 Number of weak binders: 0
--------------------------------------------------------------------------------------------------------------------------------------------
# Allele: DRB1_1101
--------------------------------------------------------------------------------------------------------------------------------------------
Pos MHC Peptide Of Core Core_Rel Identity Score_EL %Rank_EL Exp_Bind BindLevel
--------------------------------------------------------------------------------------------------------------------------------------------
1 DRB1_1101 GATQVPYYCFLK 3 QVPYYCFLK 0.753 peptide18 0.000072 95.00 NA
2 DRB1_1101 ATQVPYYCFLKV 2 QVPYYCFLK 0.733 peptide18 0.000078 95.00 NA
--------------------------------------------------------------------------------------------------------------------------------------------
Number of strong binders: 0 Number of weak binders: 0
--------------------------------------------------------------------------------------------------------------------------------------------
# Allele: DRB1_1101
--------------------------------------------------------------------------------------------------------------------------------------------
Pos MHC Peptide Of Core Core_Rel Identity Score_EL %Rank_EL Exp_Bind BindLevel
--------------------------------------------------------------------------------------------------------------------------------------------
1 DRB1_1101 NSTVYKFLAVLP 2 TVYKFLAVL 0.520 peptide19 0.000136 95.00 NA
--------------------------------------------------------------------------------------------------------------------------------------------
Number of strong binders: 0 Number of weak binders: 0
--------------------------------------------------------------------------------------------------------------------------------------------
# Allele: DRB1_1101
--------------------------------------------------------------------------------------------------------------------------------------------
Pos MHC Peptide Of Core Core_Rel Identity Score_EL %Rank_EL Exp_Bind BindLevel
--------------------------------------------------------------------------------------------------------------------------------------------
1 DRB1_1101 DALIEVQGTAIQ 3 IEVQGTAIQ 0.760 peptide23 0.003283 59.46 NA
2 DRB1_1101 ALIEVQGTAIQR 2 IEVQGTAIQ 0.967 peptide23 0.014462 34.57 NA
3 DRB1_1101 LIEVQGTAIQRI 1 IEVQGTAIQ 0.693 peptide23 0.002409 64.81 NA
4 DRB1_1101 IEVQGTAIQRIL 2 VQGTAIQRI 0.733 peptide23 0.000261 94.27 NA
5 DRB1_1101 EVQGTAIQRILY 3 GTAIQRILY 0.667 peptide23 0.000586 86.66 NA
6 DRB1_1101 VQGTAIQRILYC 2 GTAIQRILY 0.740 peptide23 0.000238 94.85 NA
7 DRB1_1101 QGTAIQRILYCD 1 GTAIQRILY 0.407 peptide23 0.000245 94.67 NA
8 DRB1_1101 GTAIQRILYCDD 3 IQRILYCDD 0.547 peptide23 0.000207 95.00 NA
9 DRB1_1101 TAIQRILYCDDP 2 IQRILYCDD 0.747 peptide23 0.000313 92.96 NA
10 DRB1_1101 AIQRILYCDDPV 1 IQRILYCDD 0.527 peptide23 0.000162 95.00 NA
11 DRB1_1101 IQRILYCDDPVS 3 ILYCDDPVS 0.813 peptide23 0.000860 81.63 NA
12 DRB1_1101 QRILYCDDPVSQ 2 ILYCDDPVS 0.787 peptide23 0.004057 55.76 NA
13 DRB1_1101 RILYCDDPVSQL 1 ILYCDDPVS 0.527 peptide23 0.000652 85.24 NA
14 DRB1_1101 ILYCDDPVSQLK 1 LYCDDPVSQ 0.533 peptide23 0.000144 95.00 NA
15 DRB1_1101 LYCDDPVSQLKC 1 YCDDPVSQL 0.440 peptide23 0.000022 95.00 NA
16 DRB1_1101 YCDDPVSQLKCS 2 DDPVSQLKC 0.607 peptide23 0.000018 95.00 NA
17 DRB1_1101 CDDPVSQLKCSQ 3 PVSQLKCSQ 0.707 peptide23 0.000039 95.00 NA
18 DRB1_1101 DDPVSQLKCSQV 2 PVSQLKCSQ 0.567 peptide23 0.000377 91.36 NA
19 DRB1_1101 DPVSQLKCSQVA 2 VSQLKCSQV 0.573 peptide23 0.000285 93.67 NA
20 DRB1_1101 PVSQLKCSQVAF 1 VSQLKCSQV 0.413 peptide23 0.000088 95.00 NA
--------------------------------------------------------------------------------------------------------------------------------------------
Number of strong binders: 0 Number of weak binders: 0
--------------------------------------------------------------------------------------------------------------------------------------------
# Allele: DRB1_1101
--------------------------------------------------------------------------------------------------------------------------------------------
Pos MHC Peptide Of Core Core_Rel Identity Score_EL %Rank_EL Exp_Bind BindLevel
--------------------------------------------------------------------------------------------------------------------------------------------
1 DRB1_1101 PSFNDHSFVNIT 2 FNDHSFVNI 0.860 peptide25 0.000857 81.68 NA
2 DRB1_1101 SFNDHSFVNITV 1 FNDHSFVNI 0.553 peptide25 0.000272 93.99 NA
3 DRB1_1101 FNDHSFVNITVS 2 DHSFVNITV 0.500 peptide25 0.000145 95.00 NA
--------------------------------------------------------------------------------------------------------------------------------------------
Number of strong binders: 0 Number of weak binders: 0
--------------------------------------------------------------------------------------------------------------------------------------------
# Allele: DRB1_1101
--------------------------------------------------------------------------------------------------------------------------------------------
Pos MHC Peptide Of Core Core_Rel Identity Score_EL %Rank_EL Exp_Bind BindLevel
--------------------------------------------------------------------------------------------------------------------------------------------
1 DRB1_1101 GFSSFCVDTRQF 1 FSSFCVDTR 0.833 peptide27 0.000302 93.24 NA
2 DRB1_1101 FSSFCVDTRQFT 3 FCVDTRQFT 0.927 peptide27 0.001722 70.62 NA
3 DRB1_1101 SSFCVDTRQFTI 2 FCVDTRQFT 0.987 peptide27 0.004471 54.05 NA
--------------------------------------------------------------------------------------------------------------------------------------------
Number of strong binders: 0 Number of weak binders: 0
--------------------------------------------------------------------------------------------------------------------------------------------
# Allele: DRB1_1101
--------------------------------------------------------------------------------------------------------------------------------------------
Pos MHC Peptide Of Core Core_Rel Identity Score_EL %Rank_EL Exp_Bind BindLevel
--------------------------------------------------------------------------------------------------------------------------------------------
1 DRB1_1101 CPFTLQSVNDYL 2 FTLQSVNDY 0.913 peptide29 0.000343 92.21 NA
2 DRB1_1101 PFTLQSVNDYLS 1 FTLQSVNDY 0.567 peptide29 0.000790 82.83 NA
3 DRB1_1101 FTLQSVNDYLSF 2 LQSVNDYLS 0.813 peptide29 0.000502 88.47 NA
4 DRB1_1101 TLQSVNDYLSFS 1 LQSVNDYLS 0.767 peptide29 0.000285 93.67 NA
5 DRB1_1101 LQSVNDYLSFSK 3 VNDYLSFSK 0.587 peptide29 0.000154 95.00 NA
6 DRB1_1101 QSVNDYLSFSKF 2 VNDYLSFSK 0.733 peptide29 0.000256 94.40 NA
7 DRB1_1101 SVNDYLSFSKFC 1 VNDYLSFSK 0.493 peptide29 0.000058 95.00 NA
8 DRB1_1101 VNDYLSFSKFCV 3 YLSFSKFCV 0.987 peptide29 0.006418 47.55 NA
9 DRB1_1101 NDYLSFSKFCVS 2 YLSFSKFCV 0.987 peptide29 0.025277 26.97 NA
10 DRB1_1101 DYLSFSKFCVST 1 YLSFSKFCV 0.927 peptide29 0.003566 58.11 NA
11 DRB1_1101 YLSFSKFCVSTS 3 FSKFCVSTS 0.520 peptide29 0.000214 95.00 NA
--------------------------------------------------------------------------------------------------------------------------------------------
Number of strong binders: 0 Number of weak binders: 0
--------------------------------------------------------------------------------------------------------------------------------------------
# Allele: DRB1_1101
--------------------------------------------------------------------------------------------------------------------------------------------
Pos MHC Peptide Of Core Core_Rel Identity Score_EL %Rank_EL Exp_Bind BindLevel
--------------------------------------------------------------------------------------------------------------------------------------------
1 DRB1_1101 LASACTIDLFGY 2 SACTIDLFG 0.333 peptide30 0.000018 95.00 NA
2 DRB1_1101 ASACTIDLFGYP 1 SACTIDLFG 0.380 peptide30 0.000020 95.00 NA
--------------------------------------------------------------------------------------------------------------------------------------------
Number of strong binders: 0 Number of weak binders: 0
--------------------------------------------------------------------------------------------------------------------------------------------
# Allele: DRB1_1101
--------------------------------------------------------------------------------------------------------------------------------------------
Pos MHC Peptide Of Core Core_Rel Identity Score_EL %Rank_EL Exp_Bind BindLevel
--------------------------------------------------------------------------------------------------------------------------------------------
1 DRB1_1101 YYTSDSGQLLAF 1 YTSDSGQLL 0.740 peptide36 0.000267 94.12 NA
2 DRB1_1101 YTSDSGQLLAFK 0 YTSDSGQLL 0.280 peptide36 0.000042 95.00 NA
3 DRB1_1101 TSDSGQLLAFKN 2 DSGQLLAFK 0.567 peptide36 0.000078 95.00 NA
4 DRB1_1101 SDSGQLLAFKNV 3 GQLLAFKNV 0.427 peptide36 0.000085 95.00 NA
5 DRB1_1101 DSGQLLAFKNVT 3 QLLAFKNVT 0.760 peptide36 0.000408 90.58 NA
6 DRB1_1101 SGQLLAFKNVTS 3 LLAFKNVTS 0.773 peptide36 0.003614 57.88 NA
7 DRB1_1101 GQLLAFKNVTSG 2 LLAFKNVTS 0.873 peptide36 0.015974 33.10 NA
--------------------------------------------------------------------------------------------------------------------------------------------
Number of strong binders: 0 Number of weak binders: 0
--------------------------------------------------------------------------------------------------------------------------------------------
# Allele: DRB1_1101
--------------------------------------------------------------------------------------------------------------------------------------------
Pos MHC Peptide Of Core Core_Rel Identity Score_EL %Rank_EL Exp_Bind BindLevel
--------------------------------------------------------------------------------------------------------------------------------------------
1 DRB1_1101 VYSVTPCSFSEQ 1 YSVTPCSFS 0.673 peptide37 0.000332 92.49 NA
2 DRB1_1101 YSVTPCSFSEQA 2 VTPCSFSEQ 0.813 peptide37 0.000171 95.00 NA
3 DRB1_1101 SVTPCSFSEQAA 1 VTPCSFSEQ 0.647 peptide37 0.000135 95.00 NA
4 DRB1_1101 VTPCSFSEQAAY 2 PCSFSEQAA 0.460 peptide37 0.000062 95.00 NA
5 DRB1_1101 TPCSFSEQAAYV 2 CSFSEQAAY 0.520 peptide37 0.000047 95.00 NA
6 DRB1_1101 PCSFSEQAAYVD 3 FSEQAAYVD 0.793 peptide37 0.000370 91.53 NA
7 DRB1_1101 CSFSEQAAYVDD 2 FSEQAAYVD 0.933 peptide37 0.000517 88.15 NA
8 DRB1_1101 SFSEQAAYVDDD 1 FSEQAAYVD 0.780 peptide37 0.000846 81.87 NA
9 DRB1_1101 FSEQAAYVDDDI 2 EQAAYVDDD 0.513 peptide37 0.000366 91.63 NA
10 DRB1_1101 SEQAAYVDDDIV 2 QAAYVDDDI 0.240 peptide37 0.000342 92.24 NA
11 DRB1_1101 EQAAYVDDDIVG 3 AYVDDDIVG 0.460 peptide37 0.000234 94.95 NA
12 DRB1_1101 QAAYVDDDIVGV 3 YVDDDIVGV 0.573 peptide37 0.000418 90.33 NA
13 DRB1_1101 AAYVDDDIVGVI 2 YVDDDIVGV 0.700 peptide37 0.000275 93.92 NA
14 DRB1_1101 AYVDDDIVGVIS 2 VDDDIVGVI 0.373 peptide37 0.000105 95.00 NA
15 DRB1_1101 YVDDDIVGVISS 3 DDIVGVISS 0.427 peptide37 0.000104 95.00 NA
--------------------------------------------------------------------------------------------------------------------------------------------
Number of strong binders: 0 Number of weak binders: 0
--------------------------------------------------------------------------------------------------------------------------------------------
# Allele: DRB1_1101
--------------------------------------------------------------------------------------------------------------------------------------------
Pos MHC Peptide Of Core Core_Rel Identity Score_EL %Rank_EL Exp_Bind BindLevel
--------------------------------------------------------------------------------------------------------------------------------------------
1 DRB1_1101 FFYHSNDGSNCT 2 YHSNDGSNC 0.653 peptide38 0.000416 90.38 NA
2 DRB1_1101 FYHSNDGSNCTE 1 YHSNDGSNC 0.867 peptide38 0.000243 94.72 NA
3 DRB1_1101 YHSNDGSNCTEP 0 YHSNDGSNC 0.380 peptide38 0.000057 95.00 NA
4 DRB1_1101 HSNDGSNCTEPV 3 DGSNCTEPV 0.627 peptide38 0.000040 95.00 NA
5 DRB1_1101 SNDGSNCTEPVL 2 DGSNCTEPV 0.600 peptide38 0.000044 95.00 NA
--------------------------------------------------------------------------------------------------------------------------------------------
Number of strong binders: 0 Number of weak binders: 0
--------------------------------------------------------------------------------------------------------------------------------------------
# Allele: DRB1_1101
--------------------------------------------------------------------------------------------------------------------------------------------
Pos MHC Peptide Of Core Core_Rel Identity Score_EL %Rank_EL Exp_Bind BindLevel
--------------------------------------------------------------------------------------------------------------------------------------------
1 DRB1_1101 YSNIGVCKSGSI 3 IGVCKSGSI 0.647 peptide39 0.000332 92.49 NA
2 DRB1_1101 SNIGVCKSGSIG 2 IGVCKSGSI 0.853 peptide39 0.000529 87.89 NA
--------------------------------------------------------------------------------------------------------------------------------------------
Number of strong binders: 0 Number of weak binders: 0
--------------------------------------------------------------------------------------------------------------------------------------------
# Allele: DRB1_1101
--------------------------------------------------------------------------------------------------------------------------------------------
Pos MHC Peptide Of Core Core_Rel Identity Score_EL %Rank_EL Exp_Bind BindLevel
--------------------------------------------------------------------------------------------------------------------------------------------
1 DRB1_1101 TGNISIPTNFSM 2 NISIPTNFS 0.773 peptide41 0.000980 79.66 NA
2 DRB1_1101 GNISIPTNFSMS 1 NISIPTNFS 0.513 peptide41 0.000578 86.83 NA
3 DRB1_1101 NISIPTNFSMSI 2 SIPTNFSMS 0.233 peptide41 0.000090 95.00 NA
4 DRB1_1101 ISIPTNFSMSIR 3 PTNFSMSIR 0.293 peptide41 0.000099 95.00 NA
5 DRB1_1101 SIPTNFSMSIRT 2 PTNFSMSIR 0.420 peptide41 0.000095 95.00 NA
6 DRB1_1101 IPTNFSMSIRTE 3 NFSMSIRTE 0.427 peptide41 0.000220 95.00 NA
7 DRB1_1101 PTNFSMSIRTEY 3 FSMSIRTEY 0.980 peptide41 0.031417 24.33 NA
8 DRB1_1101 TNFSMSIRTEYL 2 FSMSIRTEY 0.993 peptide41 0.026028 26.62 NA
9 DRB1_1101 NFSMSIRTEYLQ 1 FSMSIRTEY 0.893 peptide41 0.006238 48.05 NA
10 DRB1_1101 FSMSIRTEYLQL 2 MSIRTEYLQ 0.733 peptide41 0.000609 86.16 NA
11 DRB1_1101 SMSIRTEYLQLY 1 MSIRTEYLQ 0.440 peptide41 0.000370 91.53 NA
12 DRB1_1101 MSIRTEYLQLYN 2 IRTEYLQLY 0.780 peptide41 0.000388 91.08 NA
13 DRB1_1101 SIRTEYLQLYNT 2 RTEYLQLYN 0.267 peptide41 0.000312 92.99 NA
14 DRB1_1101 IRTEYLQLYNTP 1 RTEYLQLYN 0.267 peptide41 0.000187 95.00 NA
15 DRB1_1101 RTEYLQLYNTPV 3 YLQLYNTPV 0.987 peptide41 0.007610 44.63 NA
16 DRB1_1101 TEYLQLYNTPVS 2 YLQLYNTPV 0.867 peptide41 0.015560 33.48 NA
17 DRB1_1101 EYLQLYNTPVSV 1 YLQLYNTPV 0.493 peptide41 0.003932 56.36 NA
18 DRB1_1101 YLQLYNTPVSVD 3 LYNTPVSVD 0.340 peptide41 0.001417 73.97 NA
19 DRB1_1101 LQLYNTPVSVDC 2 LYNTPVSVD 0.713 peptide41 0.000533 87.80 NA
20 DRB1_1101 QLYNTPVSVDCA 1 LYNTPVSVD 0.667 peptide41 0.000338 92.34 NA
21 DRB1_1101 LYNTPVSVDCAT 2 NTPVSVDCA 0.520 peptide41 0.000135 95.00 NA
22 DRB1_1101 YNTPVSVDCATY 3 PVSVDCATY 0.587 peptide41 0.000096 95.00 NA
23 DRB1_1101 NTPVSVDCATYV 3 VSVDCATYV 0.513 peptide41 0.000142 95.00 NA
24 DRB1_1101 TPVSVDCATYVC 2 VSVDCATYV 0.600 peptide41 0.000059 95.00 NA
25 DRB1_1101 PVSVDCATYVCN 1 VSVDCATYV 0.427 peptide41 0.000052 95.00 NA
26 DRB1_1101 VSVDCATYVCNG 2 VDCATYVCN 0.513 peptide41 0.000026 95.00 NA
27 DRB1_1101 SVDCATYVCNGN 3 CATYVCNGN 0.367 peptide41 0.000028 95.00 NA
28 DRB1_1101 VDCATYVCNGNS 2 CATYVCNGN 0.500 peptide41 0.000030 95.00 NA
29 DRB1_1101 DCATYVCNGNSR 3 TYVCNGNSR 0.427 peptide41 0.000096 95.00 NA
30 DRB1_1101 CATYVCNGNSRC 3 YVCNGNSRC 0.793 peptide41 0.000284 93.69 NA
31 DRB1_1101 ATYVCNGNSRCK 2 YVCNGNSRC 0.953 peptide41 0.004806 52.81 NA
32 DRB1_1101 TYVCNGNSRCKQ 1 YVCNGNSRC 0.900 peptide41 0.001506 72.99 NA
33 DRB1_1101 YVCNGNSRCKQL 2 CNGNSRCKQ 0.393 peptide41 0.000072 95.00 NA
34 DRB1_1101 VCNGNSRCKQLL 1 CNGNSRCKQ 0.447 peptide41 0.000026 95.00 NA
35 DRB1_1101 CNGNSRCKQLLT 3 NSRCKQLLT 0.573 peptide41 0.000014 95.00 NA
36 DRB1_1101 NGNSRCKQLLTQ 3 SRCKQLLTQ 0.587 peptide41 0.000392 90.98 NA
37 DRB1_1101 GNSRCKQLLTQY 2 SRCKQLLTQ 0.673 peptide41 0.000615 86.03 NA
--------------------------------------------------------------------------------------------------------------------------------------------
Number of strong binders: 0 Number of weak binders: 0
--------------------------------------------------------------------------------------------------------------------------------------------
# Allele: DRB1_1101
--------------------------------------------------------------------------------------------------------------------------------------------
Pos MHC Peptide Of Core Core_Rel Identity Score_EL %Rank_EL Exp_Bind BindLevel
--------------------------------------------------------------------------------------------------------------------------------------------
1 DRB1_1101 RLESVEVNSMLT 1 LESVEVNSM 0.653 peptide43 0.000096 95.00 NA
2 DRB1_1101 LESVEVNSMLTI 3 VEVNSMLTI 0.780 peptide43 0.000126 95.00 NA
3 DRB1_1101 ESVEVNSMLTIS 2 VEVNSMLTI 0.760 peptide43 0.000374 91.43 NA
4 DRB1_1101 SVEVNSMLTISE 3 VNSMLTISE 0.580 peptide43 0.000587 86.64 NA
5 DRB1_1101 VEVNSMLTISEE 2 VNSMLTISE 0.860 peptide43 0.001200 76.67 NA
6 DRB1_1101 EVNSMLTISEEA 1 VNSMLTISE 0.700 peptide43 0.000527 87.93 NA
7 DRB1_1101 VNSMLTISEEAL 3 MLTISEEAL 0.713 peptide43 0.000242 94.75 NA
8 DRB1_1101 NSMLTISEEALQ 3 LTISEEALQ 0.660 peptide43 0.001335 74.87 NA
9 DRB1_1101 SMLTISEEALQL 2 LTISEEALQ 0.873 peptide43 0.000905 80.86 NA
--------------------------------------------------------------------------------------------------------------------------------------------
Number of strong binders: 0 Number of weak binders: 0
--------------------------------------------------------------------------------------------------------------------------------------------
# Allele: DRB1_1101
--------------------------------------------------------------------------------------------------------------------------------------------
Pos MHC Peptide Of Core Core_Rel Identity Score_EL %Rank_EL Exp_Bind BindLevel
--------------------------------------------------------------------------------------------------------------------------------------------
1 DRB1_1101 ISSFNGDGYNFT 3 FNGDGYNFT 0.653 peptide44 0.000412 90.48 NA
2 DRB1_1101 SSFNGDGYNFTN 2 FNGDGYNFT 0.833 peptide44 0.000852 81.76 NA
3 DRB1_1101 SFNGDGYNFTNV 1 FNGDGYNFT 0.660 peptide44 0.000165 95.00 NA
4 DRB1_1101 FNGDGYNFTNVL 3 DGYNFTNVL 0.593 peptide44 0.000053 95.00 NA
5 DRB1_1101 NGDGYNFTNVLG 3 GYNFTNVLG 0.453 peptide44 0.000194 95.00 NA
6 DRB1_1101 GDGYNFTNVLGV 3 YNFTNVLGV 0.860 peptide44 0.002218 66.34 NA
7 DRB1_1101 DGYNFTNVLGVS 2 YNFTNVLGV 0.913 peptide44 0.003515 58.35 NA
--------------------------------------------------------------------------------------------------------------------------------------------
Number of strong binders: 0 Number of weak binders: 0
--------------------------------------------------------------------------------------------------------------------------------------------
# Allele: DRB1_1101
--------------------------------------------------------------------------------------------------------------------------------------------
Pos MHC Peptide Of Core Core_Rel Identity Score_EL %Rank_EL Exp_Bind BindLevel
--------------------------------------------------------------------------------------------------------------------------------------------
1 DRB1_1101 KRSFIEDLLFNK 3 FIEDLLFNK 0.607 peptide45 0.000967 79.84 NA
2 DRB1_1101 RSFIEDLLFNKV 2 FIEDLLFNK 0.553 peptide45 0.000659 85.09 NA
3 DRB1_1101 SFIEDLLFNKVV 2 IEDLLFNKV 0.633 peptide45 0.000307 93.12 NA
4 DRB1_1101 FIEDLLFNKVVT 1 IEDLLFNKV 0.393 peptide45 0.000127 95.00 NA
5 DRB1_1101 IEDLLFNKVVTN 3 LLFNKVVTN 0.793 peptide45 0.001946 68.60 NA
6 DRB1_1101 EDLLFNKVVTNG 2 LLFNKVVTN 0.847 peptide45 0.006763 46.64 NA
7 DRB1_1101 DLLFNKVVTNGL 3 FNKVVTNGL 0.340 peptide45 0.002541 63.98 NA
8 DRB1_1101 LLFNKVVTNGLG 2 FNKVVTNGL 0.793 peptide45 0.002806 62.30 NA
9 DRB1_1101 LFNKVVTNGLGT 1 FNKVVTNGL 0.647 peptide45 0.001572 72.26 NA
10 DRB1_1101 FNKVVTNGLGTV 3 VVTNGLGTV 0.433 peptide45 0.000642 85.45 NA
11 DRB1_1101 NKVVTNGLGTVD 2 VVTNGLGTV 0.773 peptide45 0.001278 75.61 NA
12 DRB1_1101 KVVTNGLGTVDE 1 VVTNGLGTV 0.687 peptide45 0.000436 89.89 NA
13 DRB1_1101 VVTNGLGTVDED 2 TNGLGTVDE 0.260 peptide45 0.000146 95.00 NA
14 DRB1_1101 VTNGLGTVDEDY 2 NGLGTVDED 0.480 peptide45 0.000142 95.00 NA
15 DRB1_1101 TNGLGTVDEDYK 3 LGTVDEDYK 0.613 peptide45 0.000256 94.40 NA
16 DRB1_1101 NGLGTVDEDYKR 2 LGTVDEDYK 0.613 peptide45 0.000311 93.02 NA
17 DRB1_1101 GLGTVDEDYKRC 2 GTVDEDYKR 0.500 peptide45 0.000088 95.00 NA
18 DRB1_1101 LGTVDEDYKRCS 3 VDEDYKRCS 0.653 peptide45 0.000127 95.00 NA
19 DRB1_1101 GTVDEDYKRCSN 2 VDEDYKRCS 0.853 peptide45 0.000349 92.06 NA
20 DRB1_1101 TVDEDYKRCSNG 1 VDEDYKRCS 0.500 peptide45 0.000163 95.00 NA
21 DRB1_1101 VDEDYKRCSNGR 2 EDYKRCSNG 0.533 peptide45 0.000084 95.00 NA
22 DRB1_1101 DEDYKRCSNGRS 3 YKRCSNGRS 0.980 peptide45 0.018140 31.32 NA
23 DRB1_1101 EDYKRCSNGRSV 2 YKRCSNGRS 0.993 peptide45 0.040511 21.42 NA
24 DRB1_1101 DYKRCSNGRSVA 1 YKRCSNGRS 0.933 peptide45 0.008398 43.04 NA
25 DRB1_1101 YKRCSNGRSVAD 2 RCSNGRSVA 0.293 peptide45 0.000405 90.65 NA
26 DRB1_1101 KRCSNGRSVADL 1 RCSNGRSVA 0.413 peptide45 0.000150 95.00 NA
27 DRB1_1101 RCSNGRSVADLV 3 NGRSVADLV 0.447 peptide45 0.000031 95.00 NA
28 DRB1_1101 CSNGRSVADLVC 3 GRSVADLVC 0.460 peptide45 0.000021 95.00 NA
29 DRB1_1101 SNGRSVADLVCA 3 RSVADLVCA 0.500 peptide45 0.000185 95.00 NA
30 DRB1_1101 NGRSVADLVCAQ 2 RSVADLVCA 0.533 peptide45 0.000270 94.05 NA
31 DRB1_1101 GRSVADLVCAQY 3 VADLVCAQY 0.413 peptide45 0.000251 94.52 NA
32 DRB1_1101 RSVADLVCAQYY 2 VADLVCAQY 0.527 peptide45 0.000151 95.00 NA
33 DRB1_1101 SVADLVCAQYYS 1 VADLVCAQY 0.340 peptide45 0.000059 95.00 NA
34 DRB1_1101 VADLVCAQYYSG 3 LVCAQYYSG 0.673 peptide45 0.000244 94.70 NA
35 DRB1_1101 ADLVCAQYYSGV 2 LVCAQYYSG 0.847 peptide45 0.000415 90.40 NA
36 DRB1_1101 DLVCAQYYSGVM 1 LVCAQYYSG 0.660 peptide45 0.000070 95.00 NA
37 DRB1_1101 LVCAQYYSGVMV 2 CAQYYSGVM 0.313 peptide45 0.000024 95.00 NA
38 DRB1_1101 VCAQYYSGVMVL 1 CAQYYSGVM 0.200 peptide45 0.000016 95.00 NA
39 DRB1_1101 CAQYYSGVMVLP 2 QYYSGVMVL 0.473 peptide45 0.000032 95.00 NA
40 DRB1_1101 AQYYSGVMVLPG 3 YSGVMVLPG 0.960 peptide45 0.007729 44.38 NA
41 DRB1_1101 QYYSGVMVLPGV 2 YSGVMVLPG 1.000 peptide45 0.015309 33.72 NA
42 DRB1_1101 YYSGVMVLPGVV 1 YSGVMVLPG 0.933 peptide45 0.001956 68.52 NA
43 DRB1_1101 YSGVMVLPGVVD 3 VMVLPGVVD 0.720 peptide45 0.000469 89.18 NA
44 DRB1_1101 SGVMVLPGVVDA 2 VMVLPGVVD 0.907 peptide45 0.001516 72.88 NA
45 DRB1_1101 GVMVLPGVVDAE 1 VMVLPGVVD 0.653 peptide45 0.000654 85.19 NA
46 DRB1_1101 VMVLPGVVDAEK 2 VLPGVVDAE 0.720 peptide45 0.000346 92.14 NA
47 DRB1_1101 MVLPGVVDAEKL 1 VLPGVVDAE 0.633 peptide45 0.000176 95.00 NA
48 DRB1_1101 VLPGVVDAEKLH 2 PGVVDAEKL 0.373 peptide45 0.000269 94.07 NA
49 DRB1_1101 LPGVVDAEKLHM 3 VVDAEKLHM 0.987 peptide45 0.007561 44.73 NA
50 DRB1_1101 PGVVDAEKLHMY 2 VVDAEKLHM 0.987 peptide45 0.025375 26.93 NA
51 DRB1_1101 GVVDAEKLHMYS 1 VVDAEKLHM 0.853 peptide45 0.003926 56.39 NA
52 DRB1_1101 VVDAEKLHMYSA 1 VDAEKLHMY 0.493 peptide45 0.000426 90.13 NA
53 DRB1_1101 VDAEKLHMYSAS 2 AEKLHMYSA 0.493 peptide45 0.000171 95.00 NA
54 DRB1_1101 DAEKLHMYSASL 3 KLHMYSASL 0.587 peptide45 0.000239 94.82 NA
55 DRB1_1101 AEKLHMYSASLI 3 LHMYSASLI 0.747 peptide45 0.001076 78.36 NA
56 DRB1_1101 EKLHMYSASLIG 2 LHMYSASLI 0.787 peptide45 0.002643 63.33 NA
57 DRB1_1101 KLHMYSASLIGG 1 LHMYSASLI 0.420 peptide45 0.001467 73.42 NA
58 DRB1_1101 LHMYSASLIGGM 2 MYSASLIGG 0.480 peptide45 0.000354 91.93 NA
59 DRB1_1101 HMYSASLIGGMV 2 YSASLIGGM 0.587 peptide45 0.000238 94.85 NA
60 DRB1_1101 MYSASLIGGMVL 1 YSASLIGGM 0.667 peptide45 0.000037 95.00 NA
61 DRB1_1101 YSASLIGGMVLG 2 ASLIGGMVL 0.393 peptide45 0.000020 95.00 NA
62 DRB1_1101 SASLIGGMVLGG 3 LIGGMVLGG 0.853 peptide45 0.000233 94.97 NA
--------------------------------------------------------------------------------------------------------------------------------------------
Number of strong binders: 0 Number of weak binders: 0
--------------------------------------------------------------------------------------------------------------------------------------------
# Allele: DRB1_1101
--------------------------------------------------------------------------------------------------------------------------------------------
Pos MHC Peptide Of Core Core_Rel Identity Score_EL %Rank_EL Exp_Bind BindLevel
--------------------------------------------------------------------------------------------------------------------------------------------
1 DRB1_1101 AAALPFSYAVQA 2 ALPFSYAVQ 0.553 peptide46 0.000083 95.00 NA
2 DRB1_1101 AALPFSYAVQAR 3 PFSYAVQAR 0.593 peptide46 0.000203 95.00 NA
3 DRB1_1101 ALPFSYAVQARL 3 FSYAVQARL 0.980 peptide46 0.004307 54.66 NA
4 DRB1_1101 LPFSYAVQARLN 2 FSYAVQARL 0.967 peptide46 0.011869 37.47 NA
5 DRB1_1101 PFSYAVQARLNY 3 YAVQARLNY 0.973 peptide46 0.134666 10.50 NA
--------------------------------------------------------------------------------------------------------------------------------------------
Number of strong binders: 0 Number of weak binders: 0
--------------------------------------------------------------------------------------------------------------------------------------------
# Allele: DRB1_1101
--------------------------------------------------------------------------------------------------------------------------------------------
Pos MHC Peptide Of Core Core_Rel Identity Score_EL %Rank_EL Exp_Bind BindLevel
--------------------------------------------------------------------------------------------------------------------------------------------
1 DRB1_1101 ALQTDVLQRNQQ 3 TDVLQRNQQ 0.773 peptide47 0.001611 71.84 NA
2 DRB1_1101 LQTDVLQRNQQL 2 TDVLQRNQQ 0.907 peptide47 0.002263 65.97 NA
3 DRB1_1101 QTDVLQRNQQLL 3 VLQRNQQLL 0.587 peptide47 0.001022 79.09 NA
4 DRB1_1101 TDVLQRNQQLLA 3 LQRNQQLLA 0.607 peptide47 0.003187 59.92 NA
5 DRB1_1101 DVLQRNQQLLAE 2 LQRNQQLLA 0.920 peptide47 0.008117 43.60 NA
6 DRB1_1101 VLQRNQQLLAES 1 LQRNQQLLA 0.760 peptide47 0.002887 61.79 NA
7 DRB1_1101 LQRNQQLLAESF 2 RNQQLLAES 0.380 peptide47 0.000572 86.96 NA
8 DRB1_1101 QRNQQLLAESFN 1 RNQQLLAES 0.327 peptide47 0.000366 91.63 NA
9 DRB1_1101 RNQQLLAESFNS 3 QLLAESFNS 0.507 peptide47 0.000107 95.00 NA
10 DRB1_1101 NQQLLAESFNSA 3 LLAESFNSA 0.607 peptide47 0.000438 89.85 NA
11 DRB1_1101 QQLLAESFNSAI 2 LLAESFNSA 0.740 peptide47 0.000449 89.61 NA
12 DRB1_1101 QLLAESFNSAIG 1 LLAESFNSA 0.567 peptide47 0.000201 95.00 NA
13 DRB1_1101 LLAESFNSAIGN 3 ESFNSAIGN 0.373 peptide47 0.000184 95.00 NA
14 DRB1_1101 LAESFNSAIGNI 2 ESFNSAIGN 0.587 peptide47 0.000158 95.00 NA
15 DRB1_1101 AESFNSAIGNIT 3 FNSAIGNIT 0.827 peptide47 0.001338 74.84 NA
16 DRB1_1101 ESFNSAIGNITS 2 FNSAIGNIT 0.907 peptide47 0.002455 64.52 NA
17 DRB1_1101 SFNSAIGNITSA 1 FNSAIGNIT 0.780 peptide47 0.000830 82.14 NA
18 DRB1_1101 FNSAIGNITSAF 1 NSAIGNITS 0.387 peptide47 0.000081 95.00 NA
19 DRB1_1101 NSAIGNITSAFE 3 IGNITSAFE 0.647 peptide47 0.000562 87.18 NA
20 DRB1_1101 SAIGNITSAFES 2 IGNITSAFE 0.780 peptide47 0.000714 84.13 NA
21 DRB1_1101 AIGNITSAFESV 1 IGNITSAFE 0.480 peptide47 0.000211 95.00 NA
22 DRB1_1101 IGNITSAFESVK 3 ITSAFESVK 0.707 peptide47 0.000480 88.94 NA
23 DRB1_1101 GNITSAFESVKE 2 ITSAFESVK 0.793 peptide47 0.001025 79.05 NA
24 DRB1_1101 NITSAFESVKEA 1 ITSAFESVK 0.553 peptide47 0.000444 89.72 NA
--------------------------------------------------------------------------------------------------------------------------------------------
Number of strong binders: 0 Number of weak binders: 0
--------------------------------------------------------------------------------------------------------------------------------------------
# Allele: DRB1_1101
--------------------------------------------------------------------------------------------------------------------------------------------
Pos MHC Peptide Of Core Core_Rel Identity Score_EL %Rank_EL Exp_Bind BindLevel
--------------------------------------------------------------------------------------------------------------------------------------------
1 DRB1_1101 ALTKVQEVVNSQ 3 KVQEVVNSQ 0.247 peptide49 0.000751 83.49 NA
2 DRB1_1101 LTKVQEVVNSQG 2 KVQEVVNSQ 0.407 peptide49 0.000894 81.04 NA
--------------------------------------------------------------------------------------------------------------------------------------------
Number of strong binders: 0 Number of weak binders: 0
--------------------------------------------------------------------------------------------------------------------------------------------
# Allele: DRB1_1101
--------------------------------------------------------------------------------------------------------------------------------------------
Pos MHC Peptide Of Core Core_Rel Identity Score_EL %Rank_EL Exp_Bind BindLevel
--------------------------------------------------------------------------------------------------------------------------------------------
1 DRB1_1101 QLTVQLQHNFQA 2 TVQLQHNFQ 0.440 peptide50 0.001110 77.89 NA
2 DRB1_1101 LTVQLQHNFQAI 2 VQLQHNFQA 0.807 peptide50 0.000751 83.49 NA
3 DRB1_1101 TVQLQHNFQAIS 3 LQHNFQAIS 0.593 peptide50 0.001228 76.29 NA
4 DRB1_1101 VQLQHNFQAISS 2 LQHNFQAIS 0.873 peptide50 0.002197 66.51 NA
5 DRB1_1101 QLQHNFQAISSS 1 LQHNFQAIS 0.640 peptide50 0.001032 78.95 NA
6 DRB1_1101 LQHNFQAISSSI 1 QHNFQAISS 0.400 peptide50 0.000157 95.00 NA
--------------------------------------------------------------------------------------------------------------------------------------------
Number of strong binders: 0 Number of weak binders: 0
--------------------------------------------------------------------------------------------------------------------------------------------
# Allele: DRB1_1101
--------------------------------------------------------------------------------------------------------------------------------------------
Pos MHC Peptide Of Core Core_Rel Identity Score_EL %Rank_EL Exp_Bind BindLevel
--------------------------------------------------------------------------------------------------------------------------------------------
1 DRB1_1101 TGRLSALNAFVA 3 LSALNAFVA 0.707 peptide52 0.003037 60.85 NA
2 DRB1_1101 GRLSALNAFVAQ 2 LSALNAFVA 0.953 peptide52 0.008879 42.10 NA
3 DRB1_1101 RLSALNAFVAQT 1 LSALNAFVA 0.947 peptide52 0.001104 77.98 NA
4 DRB1_1101 LSALNAFVAQTL 3 LNAFVAQTL 0.700 peptide52 0.000120 95.00 NA
5 DRB1_1101 SALNAFVAQTLT 2 LNAFVAQTL 0.947 peptide52 0.000484 88.86 NA
6 DRB1_1101 ALNAFVAQTLTK 1 LNAFVAQTL 0.567 peptide52 0.000335 92.41 NA
7 DRB1_1101 LNAFVAQTLTKY 3 FVAQTLTKY 0.867 peptide52 0.002575 63.76 NA
8 DRB1_1101 NAFVAQTLTKYT 2 FVAQTLTKY 0.947 peptide52 0.008629 42.59 NA
9 DRB1_1101 AFVAQTLTKYTE 1 FVAQTLTKY 0.700 peptide52 0.002471 64.42 NA
10 DRB1_1101 FVAQTLTKYTEV 2 AQTLTKYTE 0.467 peptide52 0.000524 88.00 NA
--------------------------------------------------------------------------------------------------------------------------------------------
Number of strong binders: 0 Number of weak binders: 0
--------------------------------------------------------------------------------------------------------------------------------------------
# Allele: DRB1_1101
--------------------------------------------------------------------------------------------------------------------------------------------
Pos MHC Peptide Of Core Core_Rel Identity Score_EL %Rank_EL Exp_Bind BindLevel
--------------------------------------------------------------------------------------------------------------------------------------------
1 DRB1_1101 LAQQKVNECVKS 3 QKVNECVKS 0.627 peptide53 0.000159 95.00 NA
2 DRB1_1101 AQQKVNECVKSQ 2 QKVNECVKS 0.727 peptide53 0.000276 93.89 NA
3 DRB1_1101 QQKVNECVKSQS 3 VNECVKSQS 0.840 peptide53 0.001867 69.26 NA
4 DRB1_1101 QKVNECVKSQSQ 2 VNECVKSQS 0.940 peptide53 0.005838 49.21 NA
5 DRB1_1101 KVNECVKSQSQR 1 VNECVKSQS 0.673 peptide53 0.001493 73.13 NA
6 DRB1_1101 VNECVKSQSQRY 3 CVKSQSQRY 0.507 peptide53 0.000294 93.44 NA
7 DRB1_1101 NECVKSQSQRYG 2 CVKSQSQRY 0.380 peptide53 0.000648 85.32 NA
8 DRB1_1101 ECVKSQSQRYGF 2 VKSQSQRYG 0.747 peptide53 0.000667 84.93 NA
9 DRB1_1101 CVKSQSQRYGFC 1 VKSQSQRYG 0.667 peptide53 0.000073 95.00 NA
10 DRB1_1101 VKSQSQRYGFCG 1 KSQSQRYGF 0.327 peptide53 0.000053 95.00 NA
11 DRB1_1101 KSQSQRYGFCGG 3 SQRYGFCGG 0.333 peptide53 0.000020 95.00 NA
12 DRB1_1101 SQSQRYGFCGGD 3 QRYGFCGGD 0.620 peptide53 0.000057 95.00 NA
13 DRB1_1101 QSQRYGFCGGDG 3 RYGFCGGDG 0.240 peptide53 0.000134 95.00 NA
14 DRB1_1101 SQRYGFCGGDGE 2 RYGFCGGDG 0.287 peptide53 0.000213 95.00 NA
15 DRB1_1101 QRYGFCGGDGEH 2 YGFCGGDGE 0.740 peptide53 0.000218 95.00 NA
16 DRB1_1101 RYGFCGGDGEHI 3 FCGGDGEHI 0.620 peptide53 0.000327 92.61 NA
17 DRB1_1101 YGFCGGDGEHIF 2 FCGGDGEHI 0.760 peptide53 0.000240 94.80 NA
18 DRB1_1101 GFCGGDGEHIFS 1 FCGGDGEHI 0.640 peptide53 0.000175 95.00 NA
19 DRB1_1101 FCGGDGEHIFSL 0 FCGGDGEHI 0.253 peptide53 0.000010 95.00 NA
--------------------------------------------------------------------------------------------------------------------------------------------
Number of strong binders: 0 Number of weak binders: 0
--------------------------------------------------------------------------------------------------------------------------------------------
# Allele: DRB1_1101
--------------------------------------------------------------------------------------------------------------------------------------------
Pos MHC Peptide Of Core Core_Rel Identity Score_EL %Rank_EL Exp_Bind BindLevel
--------------------------------------------------------------------------------------------------------------------------------------------
1 DRB1_1101 QAAPQGLLFLHT 3 PQGLLFLHT 0.700 peptide54 0.000063 95.00 NA
2 DRB1_1101 AAPQGLLFLHTV 2 PQGLLFLHT 0.560 peptide54 0.000066 95.00 NA
3 DRB1_1101 APQGLLFLHTVL 2 QGLLFLHTV 0.500 peptide54 0.000047 95.00 NA
4 DRB1_1101 PQGLLFLHTVLV 3 LLFLHTVLV 0.887 peptide54 0.000340 92.29 NA
5 DRB1_1101 QGLLFLHTVLVP 2 LLFLHTVLV 0.907 peptide54 0.000908 80.80 NA
6 DRB1_1101 GLLFLHTVLVPS 3 FLHTVLVPS 0.680 peptide54 0.000971 79.78 NA
7 DRB1_1101 LLFLHTVLVPSD 2 FLHTVLVPS 0.827 peptide54 0.002372 65.06 NA
8 DRB1_1101 LFLHTVLVPSDF 1 FLHTVLVPS 0.653 peptide54 0.001066 78.49 NA
9 DRB1_1101 FLHTVLVPSDFV 1 LHTVLVPSD 0.613 peptide54 0.000206 95.00 NA
10 DRB1_1101 LHTVLVPSDFVD 3 VLVPSDFVD 0.407 peptide54 0.000154 95.00 NA
--------------------------------------------------------------------------------------------------------------------------------------------
Number of strong binders: 0 Number of weak binders: 0
--------------------------------------------------------------------------------------------------------------------------------------------
# Allele: DRB1_1101
--------------------------------------------------------------------------------------------------------------------------------------------
Pos MHC Peptide Of Core Core_Rel Identity Score_EL %Rank_EL Exp_Bind BindLevel
--------------------------------------------------------------------------------------------------------------------------------------------
1 DRB1_1101 IAIAGLCVNDEI 2 IAGLCVNDE 0.827 peptide55 0.000145 95.00 NA
2 DRB1_1101 AIAGLCVNDEIA 1 IAGLCVNDE 0.653 peptide55 0.000085 95.00 NA
3 DRB1_1101 IAGLCVNDEIAL 3 LCVNDEIAL 0.667 peptide55 0.000115 95.00 NA
4 DRB1_1101 AGLCVNDEIALT 2 LCVNDEIAL 0.753 peptide55 0.000175 95.00 NA
5 DRB1_1101 GLCVNDEIALTL 1 LCVNDEIAL 0.487 peptide55 0.000068 95.00 NA
6 DRB1_1101 LCVNDEIALTLR 2 VNDEIALTL 0.427 peptide55 0.000042 95.00 NA
--------------------------------------------------------------------------------------------------------------------------------------------
Number of strong binders: 0 Number of weak binders: 0
--------------------------------------------------------------------------------------------------------------------------------------------
# Allele: DRB1_1101
--------------------------------------------------------------------------------------------------------------------------------------------
Pos MHC Peptide Of Core Core_Rel Identity Score_EL %Rank_EL Exp_Bind BindLevel
--------------------------------------------------------------------------------------------------------------------------------------------
1 DRB1_1101 YFVSSRRMFEPR 1 FVSSRRMFE 1.000 peptide58 0.039316 21.74 NA
2 DRB1_1101 FVSSRRMFEPRK 0 FVSSRRMFE 0.540 peptide58 0.000612 86.10 NA
3 DRB1_1101 VSSRRMFEPRKP 3 RRMFEPRKP 0.560 peptide58 0.000731 83.84 NA
4 DRB1_1101 SSRRMFEPRKPT 2 RRMFEPRKP 0.513 peptide58 0.001109 77.91 NA
--------------------------------------------------------------------------------------------------------------------------------------------
Number of strong binders: 0 Number of weak binders: 0
--------------------------------------------------------------------------------------------------------------------------------------------
# Allele: DRB1_1101
--------------------------------------------------------------------------------------------------------------------------------------------
Pos MHC Peptide Of Core Core_Rel Identity Score_EL %Rank_EL Exp_Bind BindLevel
--------------------------------------------------------------------------------------------------------------------------------------------
1 DRB1_1101 SDFVQIESCVVT 2 FVQIESCVV 0.920 peptide59 0.000771 83.15 NA
2 DRB1_1101 DFVQIESCVVTY 1 FVQIESCVV 0.640 peptide59 0.000200 95.00 NA
3 DRB1_1101 FVQIESCVVTYV 3 IESCVVTYV 0.447 peptide59 0.000061 95.00 NA
4 DRB1_1101 VQIESCVVTYVN 2 IESCVVTYV 0.547 peptide59 0.000198 95.00 NA
5 DRB1_1101 QIESCVVTYVNL 2 ESCVVTYVN 0.567 peptide59 0.000118 95.00 NA
6 DRB1_1101 IESCVVTYVNLT 1 ESCVVTYVN 0.320 peptide59 0.000057 95.00 NA
7 DRB1_1101 ESCVVTYVNLTR 3 VVTYVNLTR 0.813 peptide59 0.001059 78.59 NA
8 DRB1_1101 SCVVTYVNLTRD 2 VVTYVNLTR 0.740 peptide59 0.001710 70.75 NA
9 DRB1_1101 CVVTYVNLTRDQ 2 VTYVNLTRD 0.480 peptide59 0.001140 77.49 NA
10 DRB1_1101 VVTYVNLTRDQL 3 YVNLTRDQL 0.993 peptide59 0.151384 9.67 NA
11 DRB1_1101 VTYVNLTRDQLP 2 YVNLTRDQL 1.000 peptide59 0.412861 3.74 NA <=WB
12 DRB1_1101 TYVNLTRDQLPD 1 YVNLTRDQL 1.000 peptide59 0.196002 8.02 NA
--------------------------------------------------------------------------------------------------------------------------------------------
Number of strong binders: 0 Number of weak binders: 1
--------------------------------------------------------------------------------------------------------------------------------------------
# Allele: DRB1_1101
--------------------------------------------------------------------------------------------------------------------------------------------
Pos MHC Peptide Of Core Core_Rel Identity Score_EL %Rank_EL Exp_Bind BindLevel
--------------------------------------------------------------------------------------------------------------------------------------------
1 DRB1_1101 ATYLNLTGEIAD 2 YLNLTGEIA 0.960 peptide63 0.038308 22.02 NA
2 DRB1_1101 TYLNLTGEIADL 1 YLNLTGEIA 0.840 peptide63 0.003706 57.44 NA
3 DRB1_1101 YLNLTGEIADLE 3 LTGEIADLE 0.427 peptide63 0.000402 90.73 NA
4 DRB1_1101 LNLTGEIADLEQ 2 LTGEIADLE 0.887 peptide63 0.000631 85.69 NA
5 DRB1_1101 NLTGEIADLEQR 1 LTGEIADLE 0.627 peptide63 0.000490 88.73 NA
6 DRB1_1101 LTGEIADLEQRS 3 EIADLEQRS 0.527 peptide63 0.000204 95.00 NA
7 DRB1_1101 TGEIADLEQRSE 3 IADLEQRSE 0.653 peptide63 0.000881 81.27 NA
8 DRB1_1101 GEIADLEQRSES 2 IADLEQRSE 0.753 peptide63 0.001373 74.45 NA
9 DRB1_1101 EIADLEQRSESL 1 IADLEQRSE 0.587 peptide63 0.000277 93.87 NA
10 DRB1_1101 IADLEQRSESLR 3 LEQRSESLR 0.780 peptide63 0.000957 79.97 NA
11 DRB1_1101 ADLEQRSESLRN 2 LEQRSESLR 0.867 peptide63 0.002164 66.79 NA
--------------------------------------------------------------------------------------------------------------------------------------------
Number of strong binders: 0 Number of weak binders: 0
--------------------------------------------------------------------------------------------------------------------------------------------
# Allele: DRB1_1101
--------------------------------------------------------------------------------------------------------------------------------------------
Pos MHC Peptide Of Core Core_Rel Identity Score_EL %Rank_EL Exp_Bind BindLevel
--------------------------------------------------------------------------------------------------------------------------------------------
1 DRB1_1101 TEELQSLIYNIN 3 LQSLIYNIN 0.773 peptide64 0.000708 84.23 NA
2 DRB1_1101 EELQSLIYNINN 2 LQSLIYNIN 0.840 peptide64 0.001231 76.25 NA
3 DRB1_1101 ELQSLIYNINNT 1 LQSLIYNIN 0.620 peptide64 0.000347 92.11 NA
4 DRB1_1101 LQSLIYNINNTL 3 LIYNINNTL 0.920 peptide64 0.001093 78.12 NA
5 DRB1_1101 QSLIYNINNTLV 2 LIYNINNTL 0.840 peptide64 0.004677 53.29 NA
6 DRB1_1101 SLIYNINNTLVD 3 YNINNTLVD 0.767 peptide64 0.012932 36.18 NA
7 DRB1_1101 LIYNINNTLVDL 2 YNINNTLVD 0.960 peptide64 0.012498 36.69 NA
8 DRB1_1101 IYNINNTLVDLE 1 YNINNTLVD 0.880 peptide64 0.008711 42.43 NA
9 DRB1_1101 YNINNTLVDLEW 2 INNTLVDLE 0.660 peptide64 0.000313 92.96 NA
10 DRB1_1101 NINNTLVDLEWL 1 INNTLVDLE 0.760 peptide64 0.000103 95.00 NA
11 DRB1_1101 INNTLVDLEWLN 3 TLVDLEWLN 0.420 peptide64 0.000041 95.00 NA
12 DRB1_1101 NNTLVDLEWLNR 3 LVDLEWLNR 0.693 peptide64 0.000523 88.02 NA
13 DRB1_1101 NTLVDLEWLNRV 2 LVDLEWLNR 0.707 peptide64 0.000716 84.09 NA
14 DRB1_1101 TLVDLEWLNRVE 1 LVDLEWLNR 0.467 peptide64 0.000216 95.00 NA
15 DRB1_1101 LVDLEWLNRVET 3 LEWLNRVET 0.980 peptide64 0.009693 40.68 NA
16 DRB1_1101 VDLEWLNRVETY 2 LEWLNRVET 1.000 peptide64 0.047589 19.72 NA
17 DRB1_1101 DLEWLNRVETYI 1 LEWLNRVET 0.927 peptide64 0.005872 49.11 NA
18 DRB1_1101 LEWLNRVETYIK 2 WLNRVETYI 0.580 peptide64 0.001656 71.34 NA
19 DRB1_1101 EWLNRVETYIKW 2 LNRVETYIK 0.693 peptide64 0.000801 82.64 NA
20 DRB1_1101 WLNRVETYIKWP 1 LNRVETYIK 0.693 peptide64 0.000291 93.52 NA
21 DRB1_1101 LNRVETYIKWPW 3 VETYIKWPW 0.573 peptide64 0.000307 93.12 NA
22 DRB1_1101 NRVETYIKWPWW 2 VETYIKWPW 0.753 peptide64 0.000527 87.93 NA
23 DRB1_1101 RVETYIKWPWWV 1 VETYIKWPW 0.453 peptide64 0.000157 95.00 NA
24 DRB1_1101 VETYIKWPWWVW 3 YIKWPWWVW 0.453 peptide64 0.000079 95.00 NA
25 DRB1_1101 ETYIKWPWWVWL 2 YIKWPWWVW 0.513 peptide64 0.000054 95.00 NA
26 DRB1_1101 TYIKWPWWVWLI 3 KWPWWVWLI 0.487 peptide64 0.000044 95.00 NA
27 DRB1_1101 YIKWPWWVWLII 2 KWPWWVWLI 0.680 peptide64 0.000025 95.00 NA
28 DRB1_1101 IKWPWWVWLIIF 1 KWPWWVWLI 0.547 peptide64 0.000010 95.00 NA
29 DRB1_1101 KWPWWVWLIIFI 3 WWVWLIIFI 0.547 peptide64 0.000008 95.00 NA
30 DRB1_1101 WPWWVWLIIFIV 3 WVWLIIFIV 0.687 peptide64 0.000021 95.00 NA
31 DRB1_1101 PWWVWLIIFIVL 2 WVWLIIFIV 0.720 peptide64 0.000029 95.00 NA
32 DRB1_1101 WWVWLIIFIVLI 3 WLIIFIVLI 0.313 peptide64 0.000029 95.00 NA
33 DRB1_1101 WVWLIIFIVLIF 2 WLIIFIVLI 0.573 peptide64 0.000032 95.00 NA
34 DRB1_1101 VWLIIFIVLIFV 1 WLIIFIVLI 0.320 peptide64 0.000028 95.00 NA
35 DRB1_1101 WLIIFIVLIFVV 2 IIFIVLIFV 0.513 peptide64 0.000017 95.00 NA
36 DRB1_1101 LIIFIVLIFVVS 3 FIVLIFVVS 0.573 peptide64 0.000083 95.00 NA
37 DRB1_1101 IIFIVLIFVVSL 2 FIVLIFVVS 0.760 peptide64 0.000086 95.00 NA
38 DRB1_1101 IFIVLIFVVSLL 1 FIVLIFVVS 0.607 peptide64 0.000044 95.00 NA
39 DRB1_1101 FIVLIFVVSLLV 3 LIFVVSLLV 0.787 peptide64 0.000070 95.00 NA
40 DRB1_1101 IVLIFVVSLLVF 2 LIFVVSLLV 0.920 peptide64 0.000145 95.00 NA
41 DRB1_1101 VLIFVVSLLVFC 1 LIFVVSLLV 0.533 peptide64 0.000027 95.00 NA
42 DRB1_1101 LIFVVSLLVFCC 2 FVVSLLVFC 0.527 peptide64 0.000011 95.00 NA
43 DRB1_1101 IFVVSLLVFCCI 2 VVSLLVFCC 0.393 peptide64 0.000012 95.00 NA
44 DRB1_1101 FVVSLLVFCCIS 1 VVSLLVFCC 0.493 peptide64 0.000010 95.00 NA
45 DRB1_1101 VVSLLVFCCIST 3 LLVFCCIST 0.513 peptide64 0.000006 95.00 NA
46 DRB1_1101 VSLLVFCCISTG 3 LVFCCISTG 0.733 peptide64 0.000026 95.00 NA
47 DRB1_1101 SLLVFCCISTGC 2 LVFCCISTG 0.673 peptide64 0.000015 95.00 NA
48 DRB1_1101 LLVFCCISTGCC 3 FCCISTGCC 0.593 peptide64 0.000012 95.00 NA
49 DRB1_1101 LVFCCISTGCCG 2 FCCISTGCC 0.773 peptide64 0.000028 95.00 NA
50 DRB1_1101 VFCCISTGCCGC 1 FCCISTGCC 0.667 peptide64 0.000006 95.00 NA
51 DRB1_1101 FCCISTGCCGCC 3 ISTGCCGCC 0.340 peptide64 0.000002 95.00 NA
52 DRB1_1101 CCISTGCCGCCG 2 ISTGCCGCC 0.520 peptide64 0.000001 95.00 NA
53 DRB1_1101 CISTGCCGCCGC 1 ISTGCCGCC 0.507 peptide64 0.000001 95.00 NA
54 DRB1_1101 ISTGCCGCCGCC 0 ISTGCCGCC 0.220 peptide64 0.000001 95.00 NA
55 DRB1_1101 STGCCGCCGCCC 3 CCGCCGCCC 0.487 peptide64 0.000000 95.00 NA
56 DRB1_1101 TGCCGCCGCCCA 2 CCGCCGCCC 0.413 peptide64 0.000001 95.00 NA
57 DRB1_1101 GCCGCCGCCCAC 2 CGCCGCCCA 0.420 peptide64 0.000000 95.00 NA
58 DRB1_1101 CCGCCGCCCACF 3 CCGCCCACF 0.553 peptide64 0.000001 95.00 NA
--------------------------------------------------------------------------------------------------------------------------------------------
Number of strong binders: 0 Number of weak binders: 0
--------------------------------------------------------------------------------------------------------------------------------------------
# Allele: DRB1_1101
--------------------------------------------------------------------------------------------------------------------------------------------
Pos MHC Peptide Of Core Core_Rel Identity Score_EL %Rank_EL Exp_Bind BindLevel
--------------------------------------------------------------------------------------------------------------------------------------------
1 DRB1_1101 GCCRGPRLQPYE 2 CRGPRLQPY 0.593 peptide65 0.000019 95.00 NA
2 DRB1_1101 CCRGPRLQPYEV 1 CRGPRLQPY 0.540 peptide65 0.000013 95.00 NA
3 DRB1_1101 CRGPRLQPYEVF 3 PRLQPYEVF 0.667 peptide65 0.000025 95.00 NA
4 DRB1_1101 RGPRLQPYEVFE 2 PRLQPYEVF 0.680 peptide65 0.000087 95.00 NA
5 DRB1_1101 GPRLQPYEVFEK 3 LQPYEVFEK 0.927 peptide65 0.001252 75.96 NA
6 DRB1_1101 PRLQPYEVFEKV 2 LQPYEVFEK 0.953 peptide65 0.001709 70.76 NA
7 DRB1_1101 RLQPYEVFEKVH 1 LQPYEVFEK 0.833 peptide65 0.000585 86.68 NA
8 DRB1_1101 LQPYEVFEKVHV 3 YEVFEKVHV 1.000 peptide65 0.168230 8.97 NA
9 DRB1_1101 QPYEVFEKVHVQ 2 YEVFEKVHV 1.000 peptide65 0.441753 3.42 NA <=WB
--------------------------------------------------------------------------------------------------------------------------------------------
Number of strong binders: 0 Number of weak binders: 1
--------------------------------------------------------------------------------------------------------------------------------------------
# Allele: DRB1_0401
--------------------------------------------------------------------------------------------------------------------------------------------
Pos MHC Peptide Of Core Core_Rel Identity Score_EL %Rank_EL Exp_Bind BindLevel
--------------------------------------------------------------------------------------------------------------------------------------------
1 DRB1_0401 NFRRFFSKFNVQ 1 FRRFFSKFN 0.773 peptide3 0.001759 71.88 NA
2 DRB1_0401 FRRFFSKFNVQA 3 FFSKFNVQA 0.973 peptide3 0.010020 41.71 NA
3 DRB1_0401 RRFFSKFNVQAP 2 FFSKFNVQA 0.933 peptide3 0.069483 16.93 NA
4 DRB1_0401 RFFSKFNVQAPA 1 FFSKFNVQA 0.587 peptide3 0.015220 35.34 NA
5 DRB1_0401 FFSKFNVQAPAV 1 FSKFNVQAP 0.667 peptide3 0.001051 79.82 NA
6 DRB1_0401 FSKFNVQAPAVV 3 FNVQAPAVV 0.967 peptide3 0.012992 37.61 NA
--------------------------------------------------------------------------------------------------------------------------------------------
Number of strong binders: 0 Number of weak binders: 0
--------------------------------------------------------------------------------------------------------------------------------------------
# Allele: DRB1_0401
--------------------------------------------------------------------------------------------------------------------------------------------
Pos MHC Peptide Of Core Core_Rel Identity Score_EL %Rank_EL Exp_Bind BindLevel
--------------------------------------------------------------------------------------------------------------------------------------------
1 DRB1_0401 GFEIGISQEPFD 3 IGISQEPFD 0.233 peptide5 0.005253 52.80 NA
2 DRB1_0401 FEIGISQEPFDP 2 IGISQEPFD 0.880 peptide5 0.004113 57.06 NA
3 DRB1_0401 EIGISQEPFDPS 1 IGISQEPFD 0.453 peptide5 0.003305 60.84 NA
4 DRB1_0401 IGISQEPFDPSG 2 ISQEPFDPS 0.940 peptide5 0.002627 64.87 NA
5 DRB1_0401 GISQEPFDPSGY 1 ISQEPFDPS 0.900 peptide5 0.001073 79.54 NA
6 DRB1_0401 ISQEPFDPSGYQ 0 ISQEPFDPS 0.293 peptide5 0.000080 95.00 NA
7 DRB1_0401 SQEPFDPSGYQL 1 QEPFDPSGY 0.467 peptide5 0.000017 95.00 NA
8 DRB1_0401 QEPFDPSGYQLY 3 FDPSGYQLY 0.940 peptide5 0.000490 89.43 NA
9 DRB1_0401 EPFDPSGYQLYL 2 FDPSGYQLY 0.980 peptide5 0.000386 91.69 NA
--------------------------------------------------------------------------------------------------------------------------------------------
Number of strong binders: 0 Number of weak binders: 0
--------------------------------------------------------------------------------------------------------------------------------------------
# Allele: DRB1_0401
--------------------------------------------------------------------------------------------------------------------------------------------
Pos MHC Peptide Of Core Core_Rel Identity Score_EL %Rank_EL Exp_Bind BindLevel
--------------------------------------------------------------------------------------------------------------------------------------------
1 DRB1_0401 HGKVVSNQPLLV 3 VVSNQPLLV 0.980 peptide13 0.010026 41.70 NA
2 DRB1_0401 GKVVSNQPLLVN 2 VVSNQPLLV 0.947 peptide13 0.021072 30.80 NA
3 DRB1_0401 KVVSNQPLLVNC 1 VVSNQPLLV 0.653 peptide13 0.002146 68.50 NA
4 DRB1_0401 VVSNQPLLVNCL 0 VVSNQPLLV 0.313 peptide13 0.000113 95.00 NA
5 DRB1_0401 VSNQPLLVNCLL 2 NQPLLVNCL 0.607 peptide13 0.000035 95.00 NA
--------------------------------------------------------------------------------------------------------------------------------------------
Number of strong binders: 0 Number of weak binders: 0
--------------------------------------------------------------------------------------------------------------------------------------------
# Allele: DRB1_0401
--------------------------------------------------------------------------------------------------------------------------------------------
Pos MHC Peptide Of Core Core_Rel Identity Score_EL %Rank_EL Exp_Bind BindLevel
--------------------------------------------------------------------------------------------------------------------------------------------
1 DRB1_0401 RAPEALRFNIND 2 PEALRFNIN 0.727 peptide15 0.000188 95.00 NA
2 DRB1_0401 APEALRFNINDT 2 EALRFNIND 0.273 peptide15 0.000139 95.00 NA
3 DRB1_0401 PEALRFNINDTS 3 LRFNINDTS 1.000 peptide15 0.073369 16.40 NA
--------------------------------------------------------------------------------------------------------------------------------------------
Number of strong binders: 0 Number of weak binders: 0
--------------------------------------------------------------------------------------------------------------------------------------------
# Allele: DRB1_0401
--------------------------------------------------------------------------------------------------------------------------------------------
Pos MHC Peptide Of Core Core_Rel Identity Score_EL %Rank_EL Exp_Bind BindLevel
--------------------------------------------------------------------------------------------------------------------------------------------
1 DRB1_0401 LAEGSIVLHTAL 2 EGSIVLHTA 0.527 peptide16 0.000061 95.00 NA
2 DRB1_0401 AEGSIVLHTALG 3 SIVLHTALG 0.893 peptide16 0.001933 70.17 NA
3 DRB1_0401 EGSIVLHTALGT 3 IVLHTALGT 0.580 peptide16 0.003932 57.86 NA
4 DRB1_0401 GSIVLHTALGTN 2 IVLHTALGT 0.873 peptide16 0.004328 56.11 NA
--------------------------------------------------------------------------------------------------------------------------------------------
Number of strong binders: 0 Number of weak binders: 0
--------------------------------------------------------------------------------------------------------------------------------------------
# Allele: DRB1_0401
--------------------------------------------------------------------------------------------------------------------------------------------
Pos MHC Peptide Of Core Core_Rel Identity Score_EL %Rank_EL Exp_Bind BindLevel
--------------------------------------------------------------------------------------------------------------------------------------------
1 DRB1_0401 GATQVPYYCFLK 3 QVPYYCFLK 0.633 peptide18 0.000012 95.00 NA
2 DRB1_0401 ATQVPYYCFLKV 2 QVPYYCFLK 0.640 peptide18 0.000012 95.00 NA
--------------------------------------------------------------------------------------------------------------------------------------------
Number of strong binders: 0 Number of weak binders: 0
--------------------------------------------------------------------------------------------------------------------------------------------
# Allele: DRB1_0401
--------------------------------------------------------------------------------------------------------------------------------------------
Pos MHC Peptide Of Core Core_Rel Identity Score_EL %Rank_EL Exp_Bind BindLevel
--------------------------------------------------------------------------------------------------------------------------------------------
1 DRB1_0401 NSTVYKFLAVLP 3 VYKFLAVLP 0.740 peptide19 0.000196 95.00 NA
--------------------------------------------------------------------------------------------------------------------------------------------
Number of strong binders: 0 Number of weak binders: 0
--------------------------------------------------------------------------------------------------------------------------------------------
# Allele: DRB1_0401
--------------------------------------------------------------------------------------------------------------------------------------------
Pos MHC Peptide Of Core Core_Rel Identity Score_EL %Rank_EL Exp_Bind BindLevel
--------------------------------------------------------------------------------------------------------------------------------------------
1 DRB1_0401 DALIEVQGTAIQ 3 IEVQGTAIQ 0.947 peptide23 0.045466 21.38 NA
2 DRB1_0401 ALIEVQGTAIQR 2 IEVQGTAIQ 1.000 peptide23 0.166508 9.35 NA
3 DRB1_0401 LIEVQGTAIQRI 1 IEVQGTAIQ 0.940 peptide23 0.018994 32.21 NA
4 DRB1_0401 IEVQGTAIQRIL 2 VQGTAIQRI 0.873 peptide23 0.001519 74.24 NA
5 DRB1_0401 EVQGTAIQRILY 1 VQGTAIQRI 0.800 peptide23 0.000483 89.57 NA
6 DRB1_0401 VQGTAIQRILYC 3 TAIQRILYC 0.680 peptide23 0.000113 95.00 NA
7 DRB1_0401 QGTAIQRILYCD 2 TAIQRILYC 0.893 peptide23 0.000334 92.86 NA
8 DRB1_0401 GTAIQRILYCDD 3 IQRILYCDD 0.360 peptide23 0.000237 95.00 NA
9 DRB1_0401 TAIQRILYCDDP 2 IQRILYCDD 0.640 peptide23 0.000190 95.00 NA
10 DRB1_0401 AIQRILYCDDPV 3 RILYCDDPV 0.367 peptide23 0.000696 85.41 NA
11 DRB1_0401 IQRILYCDDPVS 3 ILYCDDPVS 0.993 peptide23 0.017234 33.55 NA
12 DRB1_0401 QRILYCDDPVSQ 2 ILYCDDPVS 0.907 peptide23 0.124623 11.67 NA
13 DRB1_0401 RILYCDDPVSQL 2 LYCDDPVSQ 0.400 peptide23 0.014051 36.47 NA
14 DRB1_0401 ILYCDDPVSQLK 1 LYCDDPVSQ 0.447 peptide23 0.003667 59.03 NA
15 DRB1_0401 LYCDDPVSQLKC 1 YCDDPVSQL 0.847 peptide23 0.000249 94.77 NA
16 DRB1_0401 YCDDPVSQLKCS 0 YCDDPVSQL 0.380 peptide23 0.000013 95.00 NA
17 DRB1_0401 CDDPVSQLKCSQ 3 PVSQLKCSQ 0.647 peptide23 0.000010 95.00 NA
18 DRB1_0401 DDPVSQLKCSQV 3 VSQLKCSQV 0.847 peptide23 0.000647 86.37 NA
19 DRB1_0401 DPVSQLKCSQVA 2 VSQLKCSQV 0.940 peptide23 0.001064 79.66 NA
20 DRB1_0401 PVSQLKCSQVAF 1 VSQLKCSQV 0.800 peptide23 0.000239 95.00 NA
--------------------------------------------------------------------------------------------------------------------------------------------
Number of strong binders: 0 Number of weak binders: 0
--------------------------------------------------------------------------------------------------------------------------------------------
# Allele: DRB1_0401
--------------------------------------------------------------------------------------------------------------------------------------------
Pos MHC Peptide Of Core Core_Rel Identity Score_EL %Rank_EL Exp_Bind BindLevel
--------------------------------------------------------------------------------------------------------------------------------------------
1 DRB1_0401 PSFNDHSFVNIT 2 FNDHSFVNI 0.613 peptide25 0.000329 92.97 NA
2 DRB1_0401 SFNDHSFVNITV 3 DHSFVNITV 0.520 peptide25 0.000257 94.59 NA
3 DRB1_0401 FNDHSFVNITVS 2 DHSFVNITV 0.620 peptide25 0.000332 92.91 NA
--------------------------------------------------------------------------------------------------------------------------------------------
Number of strong binders: 0 Number of weak binders: 0
--------------------------------------------------------------------------------------------------------------------------------------------
# Allele: DRB1_0401
--------------------------------------------------------------------------------------------------------------------------------------------
Pos MHC Peptide Of Core Core_Rel Identity Score_EL %Rank_EL Exp_Bind BindLevel
--------------------------------------------------------------------------------------------------------------------------------------------
1 DRB1_0401 GFSSFCVDTRQF 1 FSSFCVDTR 0.820 peptide27 0.001851 70.97 NA
2 DRB1_0401 FSSFCVDTRQFT 3 FCVDTRQFT 0.800 peptide27 0.000269 94.32 NA
3 DRB1_0401 SSFCVDTRQFTI 2 FCVDTRQFT 0.927 peptide27 0.000737 84.69 NA
--------------------------------------------------------------------------------------------------------------------------------------------
Number of strong binders: 0 Number of weak binders: 0
--------------------------------------------------------------------------------------------------------------------------------------------
# Allele: DRB1_0401
--------------------------------------------------------------------------------------------------------------------------------------------
Pos MHC Peptide Of Core Core_Rel Identity Score_EL %Rank_EL Exp_Bind BindLevel
--------------------------------------------------------------------------------------------------------------------------------------------
1 DRB1_0401 CPFTLQSVNDYL 2 FTLQSVNDY 0.967 peptide29 0.004562 55.08 NA
2 DRB1_0401 PFTLQSVNDYLS 3 LQSVNDYLS 0.540 peptide29 0.011256 39.82 NA
3 DRB1_0401 FTLQSVNDYLSF 2 LQSVNDYLS 0.987 peptide29 0.009335 42.88 NA
4 DRB1_0401 TLQSVNDYLSFS 1 LQSVNDYLS 0.967 peptide29 0.004184 56.75 NA
5 DRB1_0401 LQSVNDYLSFSK 2 SVNDYLSFS 0.473 peptide29 0.000168 95.00 NA
6 DRB1_0401 QSVNDYLSFSKF 2 VNDYLSFSK 0.580 peptide29 0.000154 95.00 NA
7 DRB1_0401 SVNDYLSFSKFC 3 DYLSFSKFC 0.467 peptide29 0.000030 95.00 NA
8 DRB1_0401 VNDYLSFSKFCV 3 YLSFSKFCV 0.760 peptide29 0.000787 83.90 NA
9 DRB1_0401 NDYLSFSKFCVS 2 YLSFSKFCV 0.827 peptide29 0.000938 81.54 NA
10 DRB1_0401 DYLSFSKFCVST 1 YLSFSKFCV 0.680 peptide29 0.000202 95.00 NA
11 DRB1_0401 YLSFSKFCVSTS 3 FSKFCVSTS 0.853 peptide29 0.000292 93.81 NA
--------------------------------------------------------------------------------------------------------------------------------------------
Number of strong binders: 0 Number of weak binders: 0
--------------------------------------------------------------------------------------------------------------------------------------------
# Allele: DRB1_0401
--------------------------------------------------------------------------------------------------------------------------------------------
Pos MHC Peptide Of Core Core_Rel Identity Score_EL %Rank_EL Exp_Bind BindLevel
--------------------------------------------------------------------------------------------------------------------------------------------
1 DRB1_0401 LASACTIDLFGY 2 SACTIDLFG 0.453 peptide30 0.000020 95.00 NA
2 DRB1_0401 ASACTIDLFGYP 1 SACTIDLFG 0.487 peptide30 0.000033 95.00 NA
--------------------------------------------------------------------------------------------------------------------------------------------
Number of strong binders: 0 Number of weak binders: 0
--------------------------------------------------------------------------------------------------------------------------------------------
# Allele: DRB1_0401
--------------------------------------------------------------------------------------------------------------------------------------------
Pos MHC Peptide Of Core Core_Rel Identity Score_EL %Rank_EL Exp_Bind BindLevel
--------------------------------------------------------------------------------------------------------------------------------------------
1 DRB1_0401 YYTSDSGQLLAF 1 YTSDSGQLL 0.987 peptide36 0.015303 35.26 NA
2 DRB1_0401 YTSDSGQLLAFK 0 YTSDSGQLL 0.773 peptide36 0.000636 86.58 NA
3 DRB1_0401 TSDSGQLLAFKN 3 SGQLLAFKN 0.520 peptide36 0.000074 95.00 NA
4 DRB1_0401 SDSGQLLAFKNV 2 SGQLLAFKN 0.613 peptide36 0.000075 95.00 NA
5 DRB1_0401 DSGQLLAFKNVT 3 QLLAFKNVT 0.447 peptide36 0.000047 95.00 NA
6 DRB1_0401 SGQLLAFKNVTS 3 LLAFKNVTS 0.993 peptide36 0.027187 27.44 NA
7 DRB1_0401 GQLLAFKNVTSG 2 LLAFKNVTS 1.000 peptide36 0.096581 13.85 NA
--------------------------------------------------------------------------------------------------------------------------------------------
Number of strong binders: 0 Number of weak binders: 0
--------------------------------------------------------------------------------------------------------------------------------------------
# Allele: DRB1_0401
--------------------------------------------------------------------------------------------------------------------------------------------
Pos MHC Peptide Of Core Core_Rel Identity Score_EL %Rank_EL Exp_Bind BindLevel
--------------------------------------------------------------------------------------------------------------------------------------------
1 DRB1_0401 VYSVTPCSFSEQ 1 YSVTPCSFS 0.933 peptide37 0.002652 64.72 NA
2 DRB1_0401 YSVTPCSFSEQA 2 VTPCSFSEQ 0.560 peptide37 0.000131 95.00 NA
3 DRB1_0401 SVTPCSFSEQAA 1 VTPCSFSEQ 0.500 peptide37 0.000064 95.00 NA
4 DRB1_0401 VTPCSFSEQAAY 3 CSFSEQAAY 0.300 peptide37 0.000023 95.00 NA
5 DRB1_0401 TPCSFSEQAAYV 3 SFSEQAAYV 0.647 peptide37 0.000068 95.00 NA
6 DRB1_0401 PCSFSEQAAYVD 3 FSEQAAYVD 0.907 peptide37 0.005059 53.44 NA
7 DRB1_0401 CSFSEQAAYVDD 2 FSEQAAYVD 0.967 peptide37 0.010095 41.59 NA
8 DRB1_0401 SFSEQAAYVDDD 1 FSEQAAYVD 0.953 peptide37 0.015357 35.21 NA
9 DRB1_0401 FSEQAAYVDDDI 2 EQAAYVDDD 0.567 peptide37 0.000480 89.63 NA
10 DRB1_0401 SEQAAYVDDDIV 3 AAYVDDDIV 0.600 peptide37 0.000649 86.33 NA
11 DRB1_0401 EQAAYVDDDIVG 3 AYVDDDIVG 0.607 peptide37 0.002615 64.94 NA
12 DRB1_0401 QAAYVDDDIVGV 3 YVDDDIVGV 0.787 peptide37 0.021994 30.22 NA
13 DRB1_0401 AAYVDDDIVGVI 2 YVDDDIVGV 0.960 peptide37 0.028985 26.64 NA
14 DRB1_0401 AYVDDDIVGVIS 1 YVDDDIVGV 0.893 peptide37 0.004082 57.20 NA
15 DRB1_0401 YVDDDIVGVISS 1 VDDDIVGVI 0.387 peptide37 0.000341 92.70 NA
--------------------------------------------------------------------------------------------------------------------------------------------
Number of strong binders: 0 Number of weak binders: 0
--------------------------------------------------------------------------------------------------------------------------------------------
# Allele: DRB1_0401
--------------------------------------------------------------------------------------------------------------------------------------------
Pos MHC Peptide Of Core Core_Rel Identity Score_EL %Rank_EL Exp_Bind BindLevel
--------------------------------------------------------------------------------------------------------------------------------------------
1 DRB1_0401 FFYHSNDGSNCT 2 YHSNDGSNC 0.760 peptide38 0.008970 43.55 NA
2 DRB1_0401 FYHSNDGSNCTE 1 YHSNDGSNC 0.960 peptide38 0.004418 55.71 NA
3 DRB1_0401 YHSNDGSNCTEP 0 YHSNDGSNC 0.640 peptide38 0.000274 94.21 NA
4 DRB1_0401 HSNDGSNCTEPV 3 DGSNCTEPV 0.767 peptide38 0.000069 95.00 NA
5 DRB1_0401 SNDGSNCTEPVL 2 DGSNCTEPV 0.733 peptide38 0.000059 95.00 NA
--------------------------------------------------------------------------------------------------------------------------------------------
Number of strong binders: 0 Number of weak binders: 0
--------------------------------------------------------------------------------------------------------------------------------------------
# Allele: DRB1_0401
--------------------------------------------------------------------------------------------------------------------------------------------
Pos MHC Peptide Of Core Core_Rel Identity Score_EL %Rank_EL Exp_Bind BindLevel
--------------------------------------------------------------------------------------------------------------------------------------------
1 DRB1_0401 YSNIGVCKSGSI 3 IGVCKSGSI 0.913 peptide39 0.000315 93.29 NA
2 DRB1_0401 SNIGVCKSGSIG 2 IGVCKSGSI 0.987 peptide39 0.000950 81.35 NA
--------------------------------------------------------------------------------------------------------------------------------------------
Number of strong binders: 0 Number of weak binders: 0
--------------------------------------------------------------------------------------------------------------------------------------------
# Allele: DRB1_0401
--------------------------------------------------------------------------------------------------------------------------------------------
Pos MHC Peptide Of Core Core_Rel Identity Score_EL %Rank_EL Exp_Bind BindLevel
--------------------------------------------------------------------------------------------------------------------------------------------
1 DRB1_0401 TGNISIPTNFSM 2 NISIPTNFS 0.793 peptide41 0.006127 49.96 NA
2 DRB1_0401 GNISIPTNFSMS 1 NISIPTNFS 0.500 peptide41 0.002158 68.41 NA
3 DRB1_0401 NISIPTNFSMSI 1 ISIPTNFSM 0.587 peptide41 0.000163 95.00 NA
4 DRB1_0401 ISIPTNFSMSIR 2 IPTNFSMSI 0.653 peptide41 0.000091 95.00 NA
5 DRB1_0401 SIPTNFSMSIRT 3 TNFSMSIRT 0.487 peptide41 0.000108 95.00 NA
6 DRB1_0401 IPTNFSMSIRTE 2 TNFSMSIRT 0.660 peptide41 0.000164 95.00 NA
7 DRB1_0401 PTNFSMSIRTEY 3 FSMSIRTEY 0.780 peptide41 0.000888 82.32 NA
8 DRB1_0401 TNFSMSIRTEYL 2 FSMSIRTEY 0.833 peptide41 0.000654 86.23 NA
9 DRB1_0401 NFSMSIRTEYLQ 1 FSMSIRTEY 0.520 peptide41 0.000287 93.92 NA
10 DRB1_0401 FSMSIRTEYLQL 2 MSIRTEYLQ 0.493 peptide41 0.000061 95.00 NA
11 DRB1_0401 SMSIRTEYLQLY 3 IRTEYLQLY 0.813 peptide41 0.000356 92.36 NA
12 DRB1_0401 MSIRTEYLQLYN 2 IRTEYLQLY 0.927 peptide41 0.000550 88.26 NA
13 DRB1_0401 SIRTEYLQLYNT 1 IRTEYLQLY 0.813 peptide41 0.000286 93.94 NA
14 DRB1_0401 IRTEYLQLYNTP 1 RTEYLQLYN 0.140 peptide41 0.000251 94.73 NA
15 DRB1_0401 RTEYLQLYNTPV 3 YLQLYNTPV 1.000 peptide41 0.044902 21.52 NA
16 DRB1_0401 TEYLQLYNTPVS 2 YLQLYNTPV 0.887 peptide41 0.070345 16.81 NA
17 DRB1_0401 EYLQLYNTPVSV 2 LQLYNTPVS 0.600 peptide41 0.022871 29.70 NA
18 DRB1_0401 YLQLYNTPVSVD 1 LQLYNTPVS 0.560 peptide41 0.006861 47.98 NA
19 DRB1_0401 LQLYNTPVSVDC 2 LYNTPVSVD 0.867 peptide41 0.001909 70.40 NA
20 DRB1_0401 QLYNTPVSVDCA 1 LYNTPVSVD 0.707 peptide41 0.001246 77.41 NA
21 DRB1_0401 LYNTPVSVDCAT 2 NTPVSVDCA 0.413 peptide41 0.000113 95.00 NA
22 DRB1_0401 YNTPVSVDCATY 3 PVSVDCATY 0.540 peptide41 0.000091 95.00 NA
23 DRB1_0401 NTPVSVDCATYV 3 VSVDCATYV 0.873 peptide41 0.002428 66.35 NA
24 DRB1_0401 TPVSVDCATYVC 2 VSVDCATYV 0.933 peptide41 0.000949 81.36 NA
25 DRB1_0401 PVSVDCATYVCN 1 VSVDCATYV 0.807 peptide41 0.000483 89.57 NA
26 DRB1_0401 VSVDCATYVCNG 2 VDCATYVCN 0.373 peptide41 0.000020 95.00 NA
27 DRB1_0401 SVDCATYVCNGN 3 CATYVCNGN 0.393 peptide41 0.000019 95.00 NA
28 DRB1_0401 VDCATYVCNGNS 2 CATYVCNGN 0.547 peptide41 0.000023 95.00 NA
29 DRB1_0401 DCATYVCNGNSR 3 TYVCNGNSR 0.380 peptide41 0.000042 95.00 NA
30 DRB1_0401 CATYVCNGNSRC 3 YVCNGNSRC 0.993 peptide41 0.004094 57.14 NA
31 DRB1_0401 ATYVCNGNSRCK 2 YVCNGNSRC 1.000 peptide41 0.072428 16.53 NA
32 DRB1_0401 TYVCNGNSRCKQ 1 YVCNGNSRC 0.993 peptide41 0.018791 32.36 NA
33 DRB1_0401 YVCNGNSRCKQL 0 YVCNGNSRC 0.720 peptide41 0.000076 95.00 NA
34 DRB1_0401 VCNGNSRCKQLL 3 GNSRCKQLL 0.220 peptide41 0.000009 95.00 NA
35 DRB1_0401 CNGNSRCKQLLT 2 GNSRCKQLL 0.347 peptide41 0.000008 95.00 NA
36 DRB1_0401 NGNSRCKQLLTQ 3 SRCKQLLTQ 0.493 peptide41 0.000053 95.00 NA
37 DRB1_0401 GNSRCKQLLTQY 3 RCKQLLTQY 0.200 peptide41 0.000093 95.00 NA
--------------------------------------------------------------------------------------------------------------------------------------------
Number of strong binders: 0 Number of weak binders: 0
--------------------------------------------------------------------------------------------------------------------------------------------
# Allele: DRB1_0401
--------------------------------------------------------------------------------------------------------------------------------------------
Pos MHC Peptide Of Core Core_Rel Identity Score_EL %Rank_EL Exp_Bind BindLevel
--------------------------------------------------------------------------------------------------------------------------------------------
1 DRB1_0401 RLESVEVNSMLT 1 LESVEVNSM 0.860 peptide43 0.001116 79.01 NA
2 DRB1_0401 LESVEVNSMLTI 3 VEVNSMLTI 0.640 peptide43 0.000144 95.00 NA
3 DRB1_0401 ESVEVNSMLTIS 2 VEVNSMLTI 0.720 peptide43 0.000281 94.05 NA
4 DRB1_0401 SVEVNSMLTISE 3 VNSMLTISE 0.853 peptide43 0.003131 61.88 NA
5 DRB1_0401 VEVNSMLTISEE 2 VNSMLTISE 0.987 peptide43 0.011741 39.16 NA
6 DRB1_0401 EVNSMLTISEEA 1 VNSMLTISE 0.893 peptide43 0.003490 59.81 NA
7 DRB1_0401 VNSMLTISEEAL 3 MLTISEEAL 0.713 peptide43 0.001548 73.96 NA
8 DRB1_0401 NSMLTISEEALQ 3 LTISEEALQ 0.427 peptide43 0.004616 54.88 NA
9 DRB1_0401 SMLTISEEALQL 2 LTISEEALQ 0.667 peptide43 0.001499 74.44 NA
--------------------------------------------------------------------------------------------------------------------------------------------
Number of strong binders: 0 Number of weak binders: 0
--------------------------------------------------------------------------------------------------------------------------------------------
# Allele: DRB1_0401
--------------------------------------------------------------------------------------------------------------------------------------------
Pos MHC Peptide Of Core Core_Rel Identity Score_EL %Rank_EL Exp_Bind BindLevel
--------------------------------------------------------------------------------------------------------------------------------------------
1 DRB1_0401 ISSFNGDGYNFT 3 FNGDGYNFT 0.907 peptide44 0.000436 90.56 NA
2 DRB1_0401 SSFNGDGYNFTN 2 FNGDGYNFT 0.987 peptide44 0.001476 74.67 NA
3 DRB1_0401 SFNGDGYNFTNV 1 FNGDGYNFT 0.927 peptide44 0.000250 94.75 NA
4 DRB1_0401 FNGDGYNFTNVL 3 DGYNFTNVL 0.767 peptide44 0.000080 95.00 NA
5 DRB1_0401 NGDGYNFTNVLG 3 GYNFTNVLG 0.533 peptide44 0.000572 87.83 NA
6 DRB1_0401 GDGYNFTNVLGV 3 YNFTNVLGV 0.940 peptide44 0.018697 32.42 NA
7 DRB1_0401 DGYNFTNVLGVS 2 YNFTNVLGV 0.993 peptide44 0.032036 25.40 NA
--------------------------------------------------------------------------------------------------------------------------------------------
Number of strong binders: 0 Number of weak binders: 0
--------------------------------------------------------------------------------------------------------------------------------------------
# Allele: DRB1_0401
--------------------------------------------------------------------------------------------------------------------------------------------
Pos MHC Peptide Of Core Core_Rel Identity Score_EL %Rank_EL Exp_Bind BindLevel
--------------------------------------------------------------------------------------------------------------------------------------------
1 DRB1_0401 KRSFIEDLLFNK 1 RSFIEDLLF 0.147 peptide45 0.002024 69.44 NA
2 DRB1_0401 RSFIEDLLFNKV 2 FIEDLLFNK 0.647 peptide45 0.000560 88.07 NA
3 DRB1_0401 SFIEDLLFNKVV 2 IEDLLFNKV 0.413 peptide45 0.000095 95.00 NA
4 DRB1_0401 FIEDLLFNKVVT 2 EDLLFNKVV 0.300 peptide45 0.000035 95.00 NA
5 DRB1_0401 IEDLLFNKVVTN 3 LLFNKVVTN 0.993 peptide45 0.006279 49.54 NA
6 DRB1_0401 EDLLFNKVVTNG 2 LLFNKVVTN 0.987 peptide45 0.018072 32.87 NA
7 DRB1_0401 DLLFNKVVTNGL 3 FNKVVTNGL 0.820 peptide45 0.026816 27.62 NA
8 DRB1_0401 LLFNKVVTNGLG 2 FNKVVTNGL 0.993 peptide45 0.036024 23.93 NA
9 DRB1_0401 LFNKVVTNGLGT 1 FNKVVTNGL 0.973 peptide45 0.013027 37.57 NA
10 DRB1_0401 FNKVVTNGLGTV 1 NKVVTNGLG 0.247 peptide45 0.000607 87.15 NA
11 DRB1_0401 NKVVTNGLGTVD 2 VVTNGLGTV 0.793 peptide45 0.001087 79.37 NA
12 DRB1_0401 KVVTNGLGTVDE 2 VTNGLGTVD 0.440 peptide45 0.000546 88.34 NA
13 DRB1_0401 VVTNGLGTVDED 1 VTNGLGTVD 0.393 peptide45 0.000141 95.00 NA
14 DRB1_0401 VTNGLGTVDEDY 2 NGLGTVDED 0.487 peptide45 0.000085 95.00 NA
15 DRB1_0401 TNGLGTVDEDYK 3 LGTVDEDYK 0.567 peptide45 0.000576 87.75 NA
16 DRB1_0401 NGLGTVDEDYKR 2 LGTVDEDYK 0.653 peptide45 0.000906 82.04 NA
17 DRB1_0401 GLGTVDEDYKRC 1 LGTVDEDYK 0.340 peptide45 0.000159 95.00 NA
18 DRB1_0401 LGTVDEDYKRCS 3 VDEDYKRCS 0.513 peptide45 0.000058 95.00 NA
19 DRB1_0401 GTVDEDYKRCSN 2 VDEDYKRCS 0.780 peptide45 0.000105 95.00 NA
20 DRB1_0401 TVDEDYKRCSNG 1 VDEDYKRCS 0.613 peptide45 0.000027 95.00 NA
21 DRB1_0401 VDEDYKRCSNGR 2 EDYKRCSNG 0.513 peptide45 0.000013 95.00 NA
22 DRB1_0401 DEDYKRCSNGRS 3 YKRCSNGRS 1.000 peptide45 0.116370 12.24 NA
23 DRB1_0401 EDYKRCSNGRSV 2 YKRCSNGRS 1.000 peptide45 0.162545 9.53 NA
24 DRB1_0401 DYKRCSNGRSVA 1 YKRCSNGRS 0.993 peptide45 0.035240 24.20 NA
25 DRB1_0401 YKRCSNGRSVAD 2 RCSNGRSVA 0.207 peptide45 0.000332 92.91 NA
26 DRB1_0401 KRCSNGRSVADL 1 RCSNGRSVA 0.287 peptide45 0.000133 95.00 NA
27 DRB1_0401 RCSNGRSVADLV 3 NGRSVADLV 0.573 peptide45 0.000048 95.00 NA
28 DRB1_0401 CSNGRSVADLVC 3 GRSVADLVC 0.560 peptide45 0.000023 95.00 NA
29 DRB1_0401 SNGRSVADLVCA 3 RSVADLVCA 0.207 peptide45 0.000261 94.50 NA
30 DRB1_0401 NGRSVADLVCAQ 2 RSVADLVCA 0.267 peptide45 0.000289 93.87 NA
31 DRB1_0401 GRSVADLVCAQY 3 VADLVCAQY 0.360 peptide45 0.000375 91.94 NA
32 DRB1_0401 RSVADLVCAQYY 2 VADLVCAQY 0.513 peptide45 0.000256 94.62 NA
33 DRB1_0401 SVADLVCAQYYS 1 VADLVCAQY 0.480 peptide45 0.000053 95.00 NA
34 DRB1_0401 VADLVCAQYYSG 3 LVCAQYYSG 0.747 peptide45 0.000117 95.00 NA
35 DRB1_0401 ADLVCAQYYSGV 2 LVCAQYYSG 0.840 peptide45 0.000177 95.00 NA
36 DRB1_0401 DLVCAQYYSGVM 1 LVCAQYYSG 0.593 peptide45 0.000045 95.00 NA
37 DRB1_0401 LVCAQYYSGVMV 2 CAQYYSGVM 0.293 peptide45 0.000017 95.00 NA
38 DRB1_0401 VCAQYYSGVMVL 3 QYYSGVMVL 0.440 peptide45 0.000011 95.00 NA
39 DRB1_0401 CAQYYSGVMVLP 3 YYSGVMVLP 0.427 peptide45 0.000047 95.00 NA
40 DRB1_0401 AQYYSGVMVLPG 3 YSGVMVLPG 0.980 peptide45 0.032056 25.39 NA
41 DRB1_0401 QYYSGVMVLPGV 2 YSGVMVLPG 1.000 peptide45 0.053533 19.62 NA
42 DRB1_0401 YYSGVMVLPGVV 1 YSGVMVLPG 1.000 peptide45 0.004793 54.30 NA
43 DRB1_0401 YSGVMVLPGVVD 3 VMVLPGVVD 0.907 peptide45 0.001571 73.73 NA
44 DRB1_0401 SGVMVLPGVVDA 2 VMVLPGVVD 0.953 peptide45 0.005112 53.26 NA
45 DRB1_0401 GVMVLPGVVDAE 1 VMVLPGVVD 0.620 peptide45 0.003056 62.32 NA
46 DRB1_0401 VMVLPGVVDAEK 2 VLPGVVDAE 0.800 peptide45 0.002205 68.05 NA
47 DRB1_0401 MVLPGVVDAEKL 1 VLPGVVDAE 0.560 peptide45 0.000634 86.62 NA
48 DRB1_0401 VLPGVVDAEKLH 2 PGVVDAEKL 0.620 peptide45 0.000646 86.39 NA
49 DRB1_0401 LPGVVDAEKLHM 3 VVDAEKLHM 0.647 peptide45 0.000489 89.45 NA
50 DRB1_0401 PGVVDAEKLHMY 2 VVDAEKLHM 0.620 peptide45 0.000945 81.43 NA
51 DRB1_0401 GVVDAEKLHMYS 2 VDAEKLHMY 0.553 peptide45 0.000456 90.11 NA
52 DRB1_0401 VVDAEKLHMYSA 1 VDAEKLHMY 0.707 peptide45 0.000117 95.00 NA
53 DRB1_0401 VDAEKLHMYSAS 2 AEKLHMYSA 0.493 peptide45 0.000071 95.00 NA
54 DRB1_0401 DAEKLHMYSASL 3 KLHMYSASL 0.613 peptide45 0.000225 95.00 NA
55 DRB1_0401 AEKLHMYSASLI 3 LHMYSASLI 0.913 peptide45 0.001742 72.05 NA
56 DRB1_0401 EKLHMYSASLIG 2 LHMYSASLI 0.887 peptide45 0.004422 55.70 NA
57 DRB1_0401 KLHMYSASLIGG 1 LHMYSASLI 0.447 peptide45 0.001445 74.97 NA
58 DRB1_0401 LHMYSASLIGGM 3 YSASLIGGM 0.287 peptide45 0.000387 91.67 NA
59 DRB1_0401 HMYSASLIGGMV 2 YSASLIGGM 0.740 peptide45 0.000479 89.65 NA
60 DRB1_0401 MYSASLIGGMVL 1 YSASLIGGM 0.833 peptide45 0.000054 95.00 NA
61 DRB1_0401 YSASLIGGMVLG 2 ASLIGGMVL 0.440 peptide45 0.000022 95.00 NA
62 DRB1_0401 SASLIGGMVLGG 3 LIGGMVLGG 0.933 peptide45 0.000220 95.00 NA
--------------------------------------------------------------------------------------------------------------------------------------------
Number of strong binders: 0 Number of weak binders: 0
--------------------------------------------------------------------------------------------------------------------------------------------
# Allele: DRB1_0401
--------------------------------------------------------------------------------------------------------------------------------------------
Pos MHC Peptide Of Core Core_Rel Identity Score_EL %Rank_EL Exp_Bind BindLevel
--------------------------------------------------------------------------------------------------------------------------------------------
1 DRB1_0401 AAALPFSYAVQA 3 LPFSYAVQA 0.600 peptide46 0.000109 95.00 NA
2 DRB1_0401 AALPFSYAVQAR 2 LPFSYAVQA 0.633 peptide46 0.000286 93.94 NA
3 DRB1_0401 ALPFSYAVQARL 3 FSYAVQARL 0.793 peptide46 0.005162 53.10 NA
4 DRB1_0401 LPFSYAVQARLN 2 FSYAVQARL 0.920 peptide46 0.008797 43.87 NA
5 DRB1_0401 PFSYAVQARLNY 1 FSYAVQARL 0.467 peptide46 0.006035 50.25 NA
--------------------------------------------------------------------------------------------------------------------------------------------
Number of strong binders: 0 Number of weak binders: 0
--------------------------------------------------------------------------------------------------------------------------------------------
# Allele: DRB1_0401
--------------------------------------------------------------------------------------------------------------------------------------------
Pos MHC Peptide Of Core Core_Rel Identity Score_EL %Rank_EL Exp_Bind BindLevel
--------------------------------------------------------------------------------------------------------------------------------------------
1 DRB1_0401 ALQTDVLQRNQQ 1 LQTDVLQRN 0.907 peptide47 0.004896 53.97 NA
2 DRB1_0401 LQTDVLQRNQQL 3 DVLQRNQQL 0.640 peptide47 0.000494 89.36 NA
3 DRB1_0401 QTDVLQRNQQLL 2 DVLQRNQQL 0.780 peptide47 0.000704 85.25 NA
4 DRB1_0401 TDVLQRNQQLLA 3 LQRNQQLLA 0.800 peptide47 0.002037 69.34 NA
5 DRB1_0401 DVLQRNQQLLAE 2 LQRNQQLLA 0.927 peptide47 0.004798 54.29 NA
6 DRB1_0401 VLQRNQQLLAES 1 LQRNQQLLA 0.680 peptide47 0.000996 80.63 NA
7 DRB1_0401 LQRNQQLLAESF 2 RNQQLLAES 0.393 peptide47 0.000261 94.50 NA
8 DRB1_0401 QRNQQLLAESFN 1 RNQQLLAES 0.300 peptide47 0.000225 95.00 NA
9 DRB1_0401 RNQQLLAESFNS 3 QLLAESFNS 0.767 peptide47 0.000512 89.00 NA
10 DRB1_0401 NQQLLAESFNSA 2 QLLAESFNS 0.500 peptide47 0.001227 77.65 NA
11 DRB1_0401 QQLLAESFNSAI 3 LAESFNSAI 0.373 peptide47 0.001673 72.73 NA
12 DRB1_0401 QLLAESFNSAIG 2 LAESFNSAI 0.733 peptide47 0.001443 74.99 NA
13 DRB1_0401 LLAESFNSAIGN 1 LAESFNSAI 0.480 peptide47 0.000395 91.49 NA
14 DRB1_0401 LAESFNSAIGNI 2 ESFNSAIGN 0.607 peptide47 0.000170 95.00 NA
15 DRB1_0401 AESFNSAIGNIT 3 FNSAIGNIT 0.993 peptide47 0.015485 35.09 NA
16 DRB1_0401 ESFNSAIGNITS 2 FNSAIGNIT 0.980 peptide47 0.035104 24.25 NA
17 DRB1_0401 SFNSAIGNITSA 1 FNSAIGNIT 0.927 peptide47 0.005586 51.71 NA
18 DRB1_0401 FNSAIGNITSAF 0 FNSAIGNIT 0.300 peptide47 0.000247 94.82 NA
19 DRB1_0401 NSAIGNITSAFE 3 IGNITSAFE 0.940 peptide47 0.003676 58.99 NA
20 DRB1_0401 SAIGNITSAFES 2 IGNITSAFE 0.993 peptide47 0.009781 42.11 NA
21 DRB1_0401 AIGNITSAFESV 1 IGNITSAFE 0.767 peptide47 0.000912 81.94 NA
22 DRB1_0401 IGNITSAFESVK 3 ITSAFESVK 0.593 peptide47 0.000407 91.22 NA
23 DRB1_0401 GNITSAFESVKE 2 ITSAFESVK 0.640 peptide47 0.001117 79.00 NA
24 DRB1_0401 NITSAFESVKEA 2 TSAFESVKE 0.467 peptide47 0.000595 87.38 NA
--------------------------------------------------------------------------------------------------------------------------------------------
Number of strong binders: 0 Number of weak binders: 0
--------------------------------------------------------------------------------------------------------------------------------------------
# Allele: DRB1_0401
--------------------------------------------------------------------------------------------------------------------------------------------
Pos MHC Peptide Of Core Core_Rel Identity Score_EL %Rank_EL Exp_Bind BindLevel
--------------------------------------------------------------------------------------------------------------------------------------------
1 DRB1_0401 ALTKVQEVVNSQ 2 TKVQEVVNS 0.767 peptide49 0.002974 62.81 NA
2 DRB1_0401 LTKVQEVVNSQG 3 VQEVVNSQG 0.793 peptide49 0.007627 46.25 NA
--------------------------------------------------------------------------------------------------------------------------------------------
Number of strong binders: 0 Number of weak binders: 0
--------------------------------------------------------------------------------------------------------------------------------------------
# Allele: DRB1_0401
--------------------------------------------------------------------------------------------------------------------------------------------
Pos MHC Peptide Of Core Core_Rel Identity Score_EL %Rank_EL Exp_Bind BindLevel
--------------------------------------------------------------------------------------------------------------------------------------------
1 DRB1_0401 QLTVQLQHNFQA 3 VQLQHNFQA 0.980 peptide50 0.026921 27.57 NA
2 DRB1_0401 LTVQLQHNFQAI 2 VQLQHNFQA 1.000 peptide50 0.043220 21.91 NA
3 DRB1_0401 TVQLQHNFQAIS 1 VQLQHNFQA 0.933 peptide50 0.020454 31.20 NA
4 DRB1_0401 VQLQHNFQAISS 2 LQHNFQAIS 0.767 peptide50 0.001261 77.23 NA
5 DRB1_0401 QLQHNFQAISSS 3 HNFQAISSS 0.240 peptide50 0.001253 77.33 NA
6 DRB1_0401 LQHNFQAISSSI 2 HNFQAISSS 0.587 peptide50 0.000787 83.90 NA
--------------------------------------------------------------------------------------------------------------------------------------------
Number of strong binders: 0 Number of weak binders: 0
--------------------------------------------------------------------------------------------------------------------------------------------
# Allele: DRB1_0401
--------------------------------------------------------------------------------------------------------------------------------------------
Pos MHC Peptide Of Core Core_Rel Identity Score_EL %Rank_EL Exp_Bind BindLevel
--------------------------------------------------------------------------------------------------------------------------------------------
1 DRB1_0401 TGRLSALNAFVA 3 LSALNAFVA 0.900 peptide52 0.004886 54.00 NA
2 DRB1_0401 GRLSALNAFVAQ 2 LSALNAFVA 0.980 peptide52 0.012551 38.14 NA
3 DRB1_0401 RLSALNAFVAQT 1 LSALNAFVA 0.947 peptide52 0.002087 68.95 NA
4 DRB1_0401 LSALNAFVAQTL 3 LNAFVAQTL 0.793 peptide52 0.000399 91.40 NA
5 DRB1_0401 SALNAFVAQTLT 2 LNAFVAQTL 0.940 peptide52 0.001134 78.79 NA
6 DRB1_0401 ALNAFVAQTLTK 1 LNAFVAQTL 0.733 peptide52 0.000724 84.89 NA
7 DRB1_0401 LNAFVAQTLTKY 3 FVAQTLTKY 0.907 peptide52 0.002348 66.96 NA
8 DRB1_0401 NAFVAQTLTKYT 2 FVAQTLTKY 0.920 peptide52 0.009032 43.43 NA
9 DRB1_0401 AFVAQTLTKYTE 1 FVAQTLTKY 0.653 peptide52 0.002725 64.29 NA
10 DRB1_0401 FVAQTLTKYTEV 1 VAQTLTKYT 0.533 peptide52 0.000178 95.00 NA
--------------------------------------------------------------------------------------------------------------------------------------------
Number of strong binders: 0 Number of weak binders: 0
--------------------------------------------------------------------------------------------------------------------------------------------
# Allele: DRB1_0401
--------------------------------------------------------------------------------------------------------------------------------------------
Pos MHC Peptide Of Core Core_Rel Identity Score_EL %Rank_EL Exp_Bind BindLevel
--------------------------------------------------------------------------------------------------------------------------------------------
1 DRB1_0401 LAQQKVNECVKS 3 QKVNECVKS 0.620 peptide53 0.000129 95.00 NA
2 DRB1_0401 AQQKVNECVKSQ 2 QKVNECVKS 0.900 peptide53 0.000458 90.07 NA
3 DRB1_0401 QQKVNECVKSQS 3 VNECVKSQS 0.513 peptide53 0.000345 92.61 NA
4 DRB1_0401 QKVNECVKSQSQ 2 VNECVKSQS 0.580 peptide53 0.000521 88.83 NA
5 DRB1_0401 KVNECVKSQSQR 2 NECVKSQSQ 0.653 peptide53 0.000559 88.09 NA
6 DRB1_0401 VNECVKSQSQRY 1 NECVKSQSQ 0.433 peptide53 0.000163 95.00 NA
7 DRB1_0401 NECVKSQSQRYG 3 VKSQSQRYG 0.473 peptide53 0.000263 94.46 NA
8 DRB1_0401 ECVKSQSQRYGF 2 VKSQSQRYG 0.753 peptide53 0.000208 95.00 NA
9 DRB1_0401 CVKSQSQRYGFC 1 VKSQSQRYG 0.587 peptide53 0.000019 95.00 NA
10 DRB1_0401 VKSQSQRYGFCG 2 SQSQRYGFC 0.500 peptide53 0.000027 95.00 NA
11 DRB1_0401 KSQSQRYGFCGG 1 SQSQRYGFC 0.413 peptide53 0.000014 95.00 NA
12 DRB1_0401 SQSQRYGFCGGD 3 QRYGFCGGD 0.607 peptide53 0.000041 95.00 NA
13 DRB1_0401 QSQRYGFCGGDG 3 RYGFCGGDG 0.220 peptide53 0.000091 95.00 NA
14 DRB1_0401 SQRYGFCGGDGE 3 YGFCGGDGE 0.867 peptide53 0.000651 86.29 NA
15 DRB1_0401 QRYGFCGGDGEH 2 YGFCGGDGE 0.947 peptide53 0.001359 76.02 NA
16 DRB1_0401 RYGFCGGDGEHI 3 FCGGDGEHI 0.720 peptide53 0.001019 80.27 NA
17 DRB1_0401 YGFCGGDGEHIF 2 FCGGDGEHI 0.940 peptide53 0.000935 81.58 NA
18 DRB1_0401 GFCGGDGEHIFS 1 FCGGDGEHI 0.900 peptide53 0.000622 86.86 NA
19 DRB1_0401 FCGGDGEHIFSL 0 FCGGDGEHI 0.367 peptide53 0.000019 95.00 NA
--------------------------------------------------------------------------------------------------------------------------------------------
Number of strong binders: 0 Number of weak binders: 0
--------------------------------------------------------------------------------------------------------------------------------------------
# Allele: DRB1_0401
--------------------------------------------------------------------------------------------------------------------------------------------
Pos MHC Peptide Of Core Core_Rel Identity Score_EL %Rank_EL Exp_Bind BindLevel
--------------------------------------------------------------------------------------------------------------------------------------------
1 DRB1_0401 QAAPQGLLFLHT 3 PQGLLFLHT 0.480 peptide54 0.000057 95.00 NA
2 DRB1_0401 AAPQGLLFLHTV 2 PQGLLFLHT 0.533 peptide54 0.000034 95.00 NA
3 DRB1_0401 APQGLLFLHTVL 2 QGLLFLHTV 0.527 peptide54 0.000015 95.00 NA
4 DRB1_0401 PQGLLFLHTVLV 3 LLFLHTVLV 0.993 peptide54 0.000690 85.53 NA
5 DRB1_0401 QGLLFLHTVLVP 2 LLFLHTVLV 0.933 peptide54 0.001291 76.86 NA
6 DRB1_0401 GLLFLHTVLVPS 3 FLHTVLVPS 0.553 peptide54 0.001015 80.33 NA
7 DRB1_0401 LLFLHTVLVPSD 2 FLHTVLVPS 0.627 peptide54 0.002797 63.86 NA
8 DRB1_0401 LFLHTVLVPSDF 2 LHTVLVPSD 0.660 peptide54 0.002444 66.23 NA
9 DRB1_0401 FLHTVLVPSDFV 1 LHTVLVPSD 0.787 peptide54 0.000589 87.50 NA
10 DRB1_0401 LHTVLVPSDFVD 2 TVLVPSDFV 0.600 peptide54 0.000752 84.45 NA
--------------------------------------------------------------------------------------------------------------------------------------------
Number of strong binders: 0 Number of weak binders: 0
--------------------------------------------------------------------------------------------------------------------------------------------
# Allele: DRB1_0401
--------------------------------------------------------------------------------------------------------------------------------------------
Pos MHC Peptide Of Core Core_Rel Identity Score_EL %Rank_EL Exp_Bind BindLevel
--------------------------------------------------------------------------------------------------------------------------------------------
1 DRB1_0401 IAIAGLCVNDEI 2 IAGLCVNDE 0.893 peptide55 0.000462 89.98 NA
2 DRB1_0401 AIAGLCVNDEIA 1 IAGLCVNDE 0.640 peptide55 0.000210 95.00 NA
3 DRB1_0401 IAGLCVNDEIAL 3 LCVNDEIAL 0.660 peptide55 0.000214 95.00 NA
4 DRB1_0401 AGLCVNDEIALT 2 LCVNDEIAL 0.613 peptide55 0.000343 92.66 NA
5 DRB1_0401 GLCVNDEIALTL 3 VNDEIALTL 0.307 peptide55 0.000423 90.86 NA
6 DRB1_0401 LCVNDEIALTLR 2 VNDEIALTL 0.613 peptide55 0.000302 93.58 NA
--------------------------------------------------------------------------------------------------------------------------------------------
Number of strong binders: 0 Number of weak binders: 0
--------------------------------------------------------------------------------------------------------------------------------------------
# Allele: DRB1_0401
--------------------------------------------------------------------------------------------------------------------------------------------
Pos MHC Peptide Of Core Core_Rel Identity Score_EL %Rank_EL Exp_Bind BindLevel
--------------------------------------------------------------------------------------------------------------------------------------------
1 DRB1_0401 YFVSSRRMFEPR 1 FVSSRRMFE 0.953 peptide58 0.001737 72.10 NA
2 DRB1_0401 FVSSRRMFEPRK 0 FVSSRRMFE 0.580 peptide58 0.000145 95.00 NA
3 DRB1_0401 VSSRRMFEPRKP 3 RRMFEPRKP 0.427 peptide58 0.000191 95.00 NA
4 DRB1_0401 SSRRMFEPRKPT 2 RRMFEPRKP 0.493 peptide58 0.000216 95.00 NA
--------------------------------------------------------------------------------------------------------------------------------------------
Number of strong binders: 0 Number of weak binders: 0
--------------------------------------------------------------------------------------------------------------------------------------------
# Allele: DRB1_0401
--------------------------------------------------------------------------------------------------------------------------------------------
Pos MHC Peptide Of Core Core_Rel Identity Score_EL %Rank_EL Exp_Bind BindLevel
--------------------------------------------------------------------------------------------------------------------------------------------
1 DRB1_0401 SDFVQIESCVVT 2 FVQIESCVV 0.920 peptide59 0.003660 59.06 NA
2 DRB1_0401 DFVQIESCVVTY 1 FVQIESCVV 0.720 peptide59 0.000717 85.00 NA
3 DRB1_0401 FVQIESCVVTYV 3 IESCVVTYV 0.587 peptide59 0.000226 95.00 NA
4 DRB1_0401 VQIESCVVTYVN 2 IESCVVTYV 0.747 peptide59 0.000799 83.71 NA
5 DRB1_0401 QIESCVVTYVNL 1 IESCVVTYV 0.500 peptide59 0.000170 95.00 NA
6 DRB1_0401 IESCVVTYVNLT 3 CVVTYVNLT 0.567 peptide59 0.000056 95.00 NA
7 DRB1_0401 ESCVVTYVNLTR 3 VVTYVNLTR 0.607 peptide59 0.000599 87.30 NA
8 DRB1_0401 SCVVTYVNLTRD 2 VVTYVNLTR 0.593 peptide59 0.001120 78.97 NA
9 DRB1_0401 CVVTYVNLTRDQ 2 VTYVNLTRD 0.573 peptide59 0.000891 82.27 NA
10 DRB1_0401 VVTYVNLTRDQL 3 YVNLTRDQL 0.760 peptide59 0.002701 64.43 NA
11 DRB1_0401 VTYVNLTRDQLP 2 YVNLTRDQL 0.907 peptide59 0.013504 37.01 NA
12 DRB1_0401 TYVNLTRDQLPD 1 YVNLTRDQL 0.660 peptide59 0.005222 52.90 NA
--------------------------------------------------------------------------------------------------------------------------------------------
Number of strong binders: 0 Number of weak binders: 0
--------------------------------------------------------------------------------------------------------------------------------------------
# Allele: DRB1_0401
--------------------------------------------------------------------------------------------------------------------------------------------
Pos MHC Peptide Of Core Core_Rel Identity Score_EL %Rank_EL Exp_Bind BindLevel
--------------------------------------------------------------------------------------------------------------------------------------------
1 DRB1_0401 ATYLNLTGEIAD 2 YLNLTGEIA 0.993 peptide63 0.112510 12.53 NA
2 DRB1_0401 TYLNLTGEIADL 1 YLNLTGEIA 0.953 peptide63 0.010575 40.83 NA
3 DRB1_0401 YLNLTGEIADLE 3 LTGEIADLE 0.793 peptide63 0.001995 69.66 NA
4 DRB1_0401 LNLTGEIADLEQ 2 LTGEIADLE 1.000 peptide63 0.005089 53.34 NA
5 DRB1_0401 NLTGEIADLEQR 1 LTGEIADLE 0.947 peptide63 0.003622 59.23 NA
6 DRB1_0401 LTGEIADLEQRS 3 EIADLEQRS 0.740 peptide63 0.000532 88.61 NA
7 DRB1_0401 TGEIADLEQRSE 2 EIADLEQRS 0.693 peptide63 0.001614 73.31 NA
8 DRB1_0401 GEIADLEQRSES 2 IADLEQRSE 0.540 peptide63 0.000906 82.04 NA
9 DRB1_0401 EIADLEQRSESL 3 DLEQRSESL 0.313 peptide63 0.000196 95.00 NA
10 DRB1_0401 IADLEQRSESLR 2 DLEQRSESL 0.507 peptide63 0.000197 95.00 NA
11 DRB1_0401 ADLEQRSESLRN 3 EQRSESLRN 0.520 peptide63 0.000626 86.78 NA
--------------------------------------------------------------------------------------------------------------------------------------------
Number of strong binders: 0 Number of weak binders: 0
--------------------------------------------------------------------------------------------------------------------------------------------
# Allele: DRB1_0401
--------------------------------------------------------------------------------------------------------------------------------------------
Pos MHC Peptide Of Core Core_Rel Identity Score_EL %Rank_EL Exp_Bind BindLevel
--------------------------------------------------------------------------------------------------------------------------------------------
1 DRB1_0401 TEELQSLIYNIN 3 LQSLIYNIN 0.660 peptide64 0.000427 90.77 NA
2 DRB1_0401 EELQSLIYNINN 2 LQSLIYNIN 0.667 peptide64 0.000654 86.23 NA
3 DRB1_0401 ELQSLIYNINNT 2 QSLIYNINN 0.533 peptide64 0.000420 90.92 NA
4 DRB1_0401 LQSLIYNINNTL 3 LIYNINNTL 1.000 peptide64 0.009963 41.81 NA
5 DRB1_0401 QSLIYNINNTLV 2 LIYNINNTL 0.707 peptide64 0.038019 23.33 NA
6 DRB1_0401 SLIYNINNTLVD 3 YNINNTLVD 0.580 peptide64 0.083174 15.23 NA
7 DRB1_0401 LIYNINNTLVDL 2 YNINNTLVD 0.953 peptide64 0.067579 17.20 NA
8 DRB1_0401 IYNINNTLVDLE 1 YNINNTLVD 0.973 peptide64 0.042669 22.04 NA
9 DRB1_0401 YNINNTLVDLEW 2 INNTLVDLE 0.807 peptide64 0.002081 69.00 NA
10 DRB1_0401 NINNTLVDLEWL 1 INNTLVDLE 0.900 peptide64 0.000320 93.18 NA
11 DRB1_0401 INNTLVDLEWLN 3 TLVDLEWLN 0.573 peptide64 0.000066 95.00 NA
12 DRB1_0401 NNTLVDLEWLNR 2 TLVDLEWLN 0.620 peptide64 0.000265 94.41 NA
13 DRB1_0401 NTLVDLEWLNRV 3 VDLEWLNRV 0.580 peptide64 0.000201 95.00 NA
14 DRB1_0401 TLVDLEWLNRVE 2 VDLEWLNRV 0.827 peptide64 0.000257 94.59 NA
15 DRB1_0401 LVDLEWLNRVET 3 LEWLNRVET 0.547 peptide64 0.000164 95.00 NA
16 DRB1_0401 VDLEWLNRVETY 2 LEWLNRVET 0.807 peptide64 0.000370 92.05 NA
17 DRB1_0401 DLEWLNRVETYI 3 WLNRVETYI 0.280 peptide64 0.000163 95.00 NA
18 DRB1_0401 LEWLNRVETYIK 3 LNRVETYIK 0.573 peptide64 0.000268 94.35 NA
19 DRB1_0401 EWLNRVETYIKW 2 LNRVETYIK 0.793 peptide64 0.000345 92.61 NA
20 DRB1_0401 WLNRVETYIKWP 3 RVETYIKWP 0.093 peptide64 0.000191 95.00 NA
21 DRB1_0401 LNRVETYIKWPW 2 RVETYIKWP 0.260 peptide64 0.000199 95.00 NA
22 DRB1_0401 NRVETYIKWPWW 1 RVETYIKWP 0.147 peptide64 0.000125 95.00 NA
23 DRB1_0401 RVETYIKWPWWV 2 ETYIKWPWW 0.247 peptide64 0.000023 95.00 NA
24 DRB1_0401 VETYIKWPWWVW 3 YIKWPWWVW 0.533 peptide64 0.000024 95.00 NA
25 DRB1_0401 ETYIKWPWWVWL 2 YIKWPWWVW 0.520 peptide64 0.000033 95.00 NA
26 DRB1_0401 TYIKWPWWVWLI 3 KWPWWVWLI 0.347 peptide64 0.000105 95.00 NA
27 DRB1_0401 YIKWPWWVWLII 2 KWPWWVWLI 0.527 peptide64 0.000049 95.00 NA
28 DRB1_0401 IKWPWWVWLIIF 1 KWPWWVWLI 0.447 peptide64 0.000021 95.00 NA
29 DRB1_0401 KWPWWVWLIIFI 3 WWVWLIIFI 0.700 peptide64 0.000009 95.00 NA
30 DRB1_0401 WPWWVWLIIFIV 3 WVWLIIFIV 0.607 peptide64 0.000015 95.00 NA
31 DRB1_0401 PWWVWLIIFIVL 2 WVWLIIFIV 0.767 peptide64 0.000021 95.00 NA
32 DRB1_0401 WWVWLIIFIVLI 1 WVWLIIFIV 0.333 peptide64 0.000016 95.00 NA
33 DRB1_0401 WVWLIIFIVLIF 2 WLIIFIVLI 0.753 peptide64 0.000025 95.00 NA
34 DRB1_0401 VWLIIFIVLIFV 1 WLIIFIVLI 0.447 peptide64 0.000021 95.00 NA
35 DRB1_0401 WLIIFIVLIFVV 2 IIFIVLIFV 0.453 peptide64 0.000009 95.00 NA
36 DRB1_0401 LIIFIVLIFVVS 3 FIVLIFVVS 0.387 peptide64 0.000023 95.00 NA
37 DRB1_0401 IIFIVLIFVVSL 3 IVLIFVVSL 0.513 peptide64 0.000037 95.00 NA
38 DRB1_0401 IFIVLIFVVSLL 2 IVLIFVVSL 0.673 peptide64 0.000043 95.00 NA
39 DRB1_0401 FIVLIFVVSLLV 3 LIFVVSLLV 0.747 peptide64 0.000078 95.00 NA
40 DRB1_0401 IVLIFVVSLLVF 2 LIFVVSLLV 0.987 peptide64 0.000110 95.00 NA
41 DRB1_0401 VLIFVVSLLVFC 1 LIFVVSLLV 0.707 peptide64 0.000028 95.00 NA
42 DRB1_0401 LIFVVSLLVFCC 2 FVVSLLVFC 0.580 peptide64 0.000008 95.00 NA
43 DRB1_0401 IFVVSLLVFCCI 2 VVSLLVFCC 0.487 peptide64 0.000008 95.00 NA
44 DRB1_0401 FVVSLLVFCCIS 1 VVSLLVFCC 0.653 peptide64 0.000004 95.00 NA
45 DRB1_0401 VVSLLVFCCIST 3 LLVFCCIST 0.613 peptide64 0.000004 95.00 NA
46 DRB1_0401 VSLLVFCCISTG 3 LVFCCISTG 0.747 peptide64 0.000019 95.00 NA
47 DRB1_0401 SLLVFCCISTGC 2 LVFCCISTG 0.633 peptide64 0.000012 95.00 NA
48 DRB1_0401 LLVFCCISTGCC 3 FCCISTGCC 0.627 peptide64 0.000017 95.00 NA
49 DRB1_0401 LVFCCISTGCCG 2 FCCISTGCC 0.827 peptide64 0.000075 95.00 NA
50 DRB1_0401 VFCCISTGCCGC 1 FCCISTGCC 0.833 peptide64 0.000013 95.00 NA
51 DRB1_0401 FCCISTGCCGCC 3 ISTGCCGCC 0.400 peptide64 0.000000 95.00 NA
52 DRB1_0401 CCISTGCCGCCG 2 ISTGCCGCC 0.620 peptide64 0.000000 95.00 NA
53 DRB1_0401 CISTGCCGCCGC 1 ISTGCCGCC 0.627 peptide64 0.000000 95.00 NA
54 DRB1_0401 ISTGCCGCCGCC 3 GCCGCCGCC 0.213 peptide64 0.000000 95.00 NA
55 DRB1_0401 STGCCGCCGCCC 2 GCCGCCGCC 0.227 peptide64 0.000000 95.00 NA
56 DRB1_0401 TGCCGCCGCCCA 3 CGCCGCCCA 0.400 peptide64 0.000000 95.00 NA
57 DRB1_0401 GCCGCCGCCCAC 2 CGCCGCCCA 0.453 peptide64 0.000000 95.00 NA
58 DRB1_0401 CCGCCGCCCACF 3 CCGCCCACF 0.607 peptide64 0.000000 95.00 NA
--------------------------------------------------------------------------------------------------------------------------------------------
Number of strong binders: 0 Number of weak binders: 0
--------------------------------------------------------------------------------------------------------------------------------------------
# Allele: DRB1_0401
--------------------------------------------------------------------------------------------------------------------------------------------
Pos MHC Peptide Of Core Core_Rel Identity Score_EL %Rank_EL Exp_Bind BindLevel
--------------------------------------------------------------------------------------------------------------------------------------------
1 DRB1_0401 GCCRGPRLQPYE 3 RGPRLQPYE 0.173 peptide65 0.000018 95.00 NA
2 DRB1_0401 CCRGPRLQPYEV 2 RGPRLQPYE 0.260 peptide65 0.000013 95.00 NA
3 DRB1_0401 CRGPRLQPYEVF 3 PRLQPYEVF 0.727 peptide65 0.000037 95.00 NA
4 DRB1_0401 RGPRLQPYEVFE 2 PRLQPYEVF 0.740 peptide65 0.000220 95.00 NA
5 DRB1_0401 GPRLQPYEVFEK 3 LQPYEVFEK 0.867 peptide65 0.002910 63.19 NA
6 DRB1_0401 PRLQPYEVFEKV 2 LQPYEVFEK 0.960 peptide65 0.003119 61.95 NA
7 DRB1_0401 RLQPYEVFEKVH 1 LQPYEVFEK 0.827 peptide65 0.000334 92.86 NA
8 DRB1_0401 LQPYEVFEKVHV 3 YEVFEKVHV 0.987 peptide65 0.002447 66.21 NA
9 DRB1_0401 QPYEVFEKVHVQ 2 YEVFEKVHV 0.893 peptide65 0.010675 40.68 NA
--------------------------------------------------------------------------------------------------------------------------------------------
Number of strong binders: 0 Number of weak binders: 0
--------------------------------------------------------------------------------------------------------------------------------------------
# Allele: DRB1_1301
--------------------------------------------------------------------------------------------------------------------------------------------
Pos MHC Peptide Of Core Core_Rel Identity Score_EL %Rank_EL Exp_Bind BindLevel
--------------------------------------------------------------------------------------------------------------------------------------------
1 DRB1_1301 NFRRFFSKFNVQ 2 RRFFSKFNV 0.707 peptide3 0.007087 57.71 NA
2 DRB1_1301 FRRFFSKFNVQA 1 RRFFSKFNV 0.340 peptide3 0.004041 68.09 NA
3 DRB1_1301 RRFFSKFNVQAP 2 FFSKFNVQA 0.880 peptide3 0.012491 46.94 NA
4 DRB1_1301 RFFSKFNVQAPA 1 FFSKFNVQA 0.553 peptide3 0.003373 71.25 NA
5 DRB1_1301 FFSKFNVQAPAV 2 SKFNVQAPA 0.407 peptide3 0.000928 89.55 NA
6 DRB1_1301 FSKFNVQAPAVV 3 FNVQAPAVV 0.700 peptide3 0.002670 75.05 NA
--------------------------------------------------------------------------------------------------------------------------------------------
Number of strong binders: 0 Number of weak binders: 0
--------------------------------------------------------------------------------------------------------------------------------------------
# Allele: DRB1_1301
--------------------------------------------------------------------------------------------------------------------------------------------
Pos MHC Peptide Of Core Core_Rel Identity Score_EL %Rank_EL Exp_Bind BindLevel
--------------------------------------------------------------------------------------------------------------------------------------------
1 DRB1_1301 GFEIGISQEPFD 3 IGISQEPFD 0.553 peptide5 0.000621 93.32 NA
2 DRB1_1301 FEIGISQEPFDP 2 IGISQEPFD 0.860 peptide5 0.000641 93.07 NA
3 DRB1_1301 EIGISQEPFDPS 3 ISQEPFDPS 0.553 peptide5 0.001335 85.28 NA
4 DRB1_1301 IGISQEPFDPSG 2 ISQEPFDPS 0.900 peptide5 0.001507 83.76 NA
5 DRB1_1301 GISQEPFDPSGY 1 ISQEPFDPS 0.720 peptide5 0.000853 90.40 NA
6 DRB1_1301 ISQEPFDPSGYQ 2 QEPFDPSGY 0.713 peptide5 0.000232 95.00 NA
7 DRB1_1301 SQEPFDPSGYQL 1 QEPFDPSGY 0.713 peptide5 0.000119 95.00 NA
8 DRB1_1301 QEPFDPSGYQLY 3 FDPSGYQLY 0.960 peptide5 0.002038 79.39 NA
9 DRB1_1301 EPFDPSGYQLYL 2 FDPSGYQLY 0.967 peptide5 0.001973 79.84 NA
--------------------------------------------------------------------------------------------------------------------------------------------
Number of strong binders: 0 Number of weak binders: 0
--------------------------------------------------------------------------------------------------------------------------------------------
# Allele: DRB1_1301
--------------------------------------------------------------------------------------------------------------------------------------------
Pos MHC Peptide Of Core Core_Rel Identity Score_EL %Rank_EL Exp_Bind BindLevel
--------------------------------------------------------------------------------------------------------------------------------------------
1 DRB1_1301 HGKVVSNQPLLV 3 VVSNQPLLV 0.973 peptide13 0.040355 27.41 NA
2 DRB1_1301 GKVVSNQPLLVN 2 VVSNQPLLV 0.973 peptide13 0.082085 18.12 NA
3 DRB1_1301 KVVSNQPLLVNC 1 VVSNQPLLV 0.887 peptide13 0.011328 48.79 NA
4 DRB1_1301 VVSNQPLLVNCL 0 VVSNQPLLV 0.520 peptide13 0.000455 95.00 NA
5 DRB1_1301 VSNQPLLVNCLL 2 NQPLLVNCL 0.633 peptide13 0.000146 95.00 NA
--------------------------------------------------------------------------------------------------------------------------------------------
Number of strong binders: 0 Number of weak binders: 0
--------------------------------------------------------------------------------------------------------------------------------------------
# Allele: DRB1_1301
--------------------------------------------------------------------------------------------------------------------------------------------
Pos MHC Peptide Of Core Core_Rel Identity Score_EL %Rank_EL Exp_Bind BindLevel
--------------------------------------------------------------------------------------------------------------------------------------------
1 DRB1_1301 RAPEALRFNIND 2 PEALRFNIN 0.540 peptide15 0.000385 95.00 NA
2 DRB1_1301 APEALRFNINDT 3 ALRFNINDT 0.427 peptide15 0.000443 95.00 NA
3 DRB1_1301 PEALRFNINDTS 3 LRFNINDTS 0.940 peptide15 0.008404 54.43 NA
--------------------------------------------------------------------------------------------------------------------------------------------
Number of strong binders: 0 Number of weak binders: 0
--------------------------------------------------------------------------------------------------------------------------------------------
# Allele: DRB1_1301
--------------------------------------------------------------------------------------------------------------------------------------------
Pos MHC Peptide Of Core Core_Rel Identity Score_EL %Rank_EL Exp_Bind BindLevel
--------------------------------------------------------------------------------------------------------------------------------------------
1 DRB1_1301 LAEGSIVLHTAL 3 GSIVLHTAL 0.233 peptide16 0.000218 95.00 NA
2 DRB1_1301 AEGSIVLHTALG 2 GSIVLHTAL 0.380 peptide16 0.000561 94.07 NA
3 DRB1_1301 EGSIVLHTALGT 3 IVLHTALGT 0.993 peptide16 0.079862 18.45 NA
4 DRB1_1301 GSIVLHTALGTN 2 IVLHTALGT 1.000 peptide16 0.156351 11.29 NA
--------------------------------------------------------------------------------------------------------------------------------------------
Number of strong binders: 0 Number of weak binders: 0
--------------------------------------------------------------------------------------------------------------------------------------------
# Allele: DRB1_1301
--------------------------------------------------------------------------------------------------------------------------------------------
Pos MHC Peptide Of Core Core_Rel Identity Score_EL %Rank_EL Exp_Bind BindLevel
--------------------------------------------------------------------------------------------------------------------------------------------
1 DRB1_1301 GATQVPYYCFLK 3 QVPYYCFLK 0.680 peptide18 0.000169 95.00 NA
2 DRB1_1301 ATQVPYYCFLKV 2 QVPYYCFLK 0.640 peptide18 0.000215 95.00 NA
--------------------------------------------------------------------------------------------------------------------------------------------
Number of strong binders: 0 Number of weak binders: 0
--------------------------------------------------------------------------------------------------------------------------------------------
# Allele: DRB1_1301
--------------------------------------------------------------------------------------------------------------------------------------------
Pos MHC Peptide Of Core Core_Rel Identity Score_EL %Rank_EL Exp_Bind BindLevel
--------------------------------------------------------------------------------------------------------------------------------------------
1 DRB1_1301 NSTVYKFLAVLP 3 VYKFLAVLP 0.500 peptide19 0.000433 95.00 NA
--------------------------------------------------------------------------------------------------------------------------------------------
Number of strong binders: 0 Number of weak binders: 0
--------------------------------------------------------------------------------------------------------------------------------------------
# Allele: DRB1_1301
--------------------------------------------------------------------------------------------------------------------------------------------
Pos MHC Peptide Of Core Core_Rel Identity Score_EL %Rank_EL Exp_Bind BindLevel
--------------------------------------------------------------------------------------------------------------------------------------------
1 DRB1_1301 DALIEVQGTAIQ 3 IEVQGTAIQ 0.700 peptide23 0.007328 57.08 NA
2 DRB1_1301 ALIEVQGTAIQR 2 IEVQGTAIQ 0.913 peptide23 0.023815 35.57 NA
3 DRB1_1301 LIEVQGTAIQRI 1 IEVQGTAIQ 0.560 peptide23 0.006221 59.99 NA
4 DRB1_1301 IEVQGTAIQRIL 2 VQGTAIQRI 0.893 peptide23 0.002640 75.25 NA
5 DRB1_1301 EVQGTAIQRILY 3 GTAIQRILY 0.607 peptide23 0.004058 68.01 NA
6 DRB1_1301 VQGTAIQRILYC 2 GTAIQRILY 0.800 peptide23 0.001544 83.45 NA
7 DRB1_1301 QGTAIQRILYCD 1 GTAIQRILY 0.553 peptide23 0.001213 86.56 NA
8 DRB1_1301 GTAIQRILYCDD 3 IQRILYCDD 0.387 peptide23 0.000566 94.01 NA
9 DRB1_1301 TAIQRILYCDDP 2 IQRILYCDD 0.667 peptide23 0.000455 95.00 NA
10 DRB1_1301 AIQRILYCDDPV 3 RILYCDDPV 0.433 peptide23 0.002567 75.76 NA
11 DRB1_1301 IQRILYCDDPVS 2 RILYCDDPV 0.187 peptide23 0.004068 67.97 NA
12 DRB1_1301 QRILYCDDPVSQ 2 ILYCDDPVS 0.720 peptide23 0.005562 62.22 NA
13 DRB1_1301 RILYCDDPVSQL 1 ILYCDDPVS 0.500 peptide23 0.001679 82.30 NA
14 DRB1_1301 ILYCDDPVSQLK 2 YCDDPVSQL 0.280 peptide23 0.000741 91.81 NA
15 DRB1_1301 LYCDDPVSQLKC 1 YCDDPVSQL 0.480 peptide23 0.000125 95.00 NA
16 DRB1_1301 YCDDPVSQLKCS 2 DDPVSQLKC 0.660 peptide23 0.000035 95.00 NA
17 DRB1_1301 CDDPVSQLKCSQ 3 PVSQLKCSQ 0.700 peptide23 0.000112 95.00 NA
18 DRB1_1301 DDPVSQLKCSQV 2 PVSQLKCSQ 0.433 peptide23 0.000876 90.11 NA
19 DRB1_1301 DPVSQLKCSQVA 2 VSQLKCSQV 0.680 peptide23 0.001256 86.11 NA
20 DRB1_1301 PVSQLKCSQVAF 1 VSQLKCSQV 0.553 peptide23 0.000490 94.96 NA
--------------------------------------------------------------------------------------------------------------------------------------------
Number of strong binders: 0 Number of weak binders: 0
--------------------------------------------------------------------------------------------------------------------------------------------
# Allele: DRB1_1301
--------------------------------------------------------------------------------------------------------------------------------------------
Pos MHC Peptide Of Core Core_Rel Identity Score_EL %Rank_EL Exp_Bind BindLevel
--------------------------------------------------------------------------------------------------------------------------------------------
1 DRB1_1301 PSFNDHSFVNIT 2 FNDHSFVNI 0.947 peptide25 0.001584 83.11 NA
2 DRB1_1301 SFNDHSFVNITV 3 DHSFVNITV 0.420 peptide25 0.000843 90.53 NA
3 DRB1_1301 FNDHSFVNITVS 2 DHSFVNITV 0.720 peptide25 0.000825 90.75 NA
--------------------------------------------------------------------------------------------------------------------------------------------
Number of strong binders: 0 Number of weak binders: 0
--------------------------------------------------------------------------------------------------------------------------------------------
# Allele: DRB1_1301
--------------------------------------------------------------------------------------------------------------------------------------------
Pos MHC Peptide Of Core Core_Rel Identity Score_EL %Rank_EL Exp_Bind BindLevel
--------------------------------------------------------------------------------------------------------------------------------------------
1 DRB1_1301 GFSSFCVDTRQF 1 FSSFCVDTR 0.800 peptide27 0.001187 86.83 NA
2 DRB1_1301 FSSFCVDTRQFT 3 FCVDTRQFT 0.707 peptide27 0.000848 90.46 NA
3 DRB1_1301 SSFCVDTRQFTI 2 FCVDTRQFT 0.787 peptide27 0.001089 87.86 NA
--------------------------------------------------------------------------------------------------------------------------------------------
Number of strong binders: 0 Number of weak binders: 0
--------------------------------------------------------------------------------------------------------------------------------------------
# Allele: DRB1_1301
--------------------------------------------------------------------------------------------------------------------------------------------
Pos MHC Peptide Of Core Core_Rel Identity Score_EL %Rank_EL Exp_Bind BindLevel
--------------------------------------------------------------------------------------------------------------------------------------------
1 DRB1_1301 CPFTLQSVNDYL 2 FTLQSVNDY 0.927 peptide29 0.001197 86.73 NA
2 DRB1_1301 PFTLQSVNDYLS 1 FTLQSVNDY 0.507 peptide29 0.002606 75.49 NA
3 DRB1_1301 FTLQSVNDYLSF 2 LQSVNDYLS 0.813 peptide29 0.001480 83.99 NA
4 DRB1_1301 TLQSVNDYLSFS 1 LQSVNDYLS 0.733 peptide29 0.001389 84.77 NA
5 DRB1_1301 LQSVNDYLSFSK 3 VNDYLSFSK 0.687 peptide29 0.001093 87.82 NA
6 DRB1_1301 QSVNDYLSFSKF 2 VNDYLSFSK 0.880 peptide29 0.002123 78.80 NA
7 DRB1_1301 SVNDYLSFSKFC 1 VNDYLSFSK 0.640 peptide29 0.000129 95.00 NA
8 DRB1_1301 VNDYLSFSKFCV 3 YLSFSKFCV 0.973 peptide29 0.003832 69.00 NA
9 DRB1_1301 NDYLSFSKFCVS 2 YLSFSKFCV 0.960 peptide29 0.011211 48.98 NA
10 DRB1_1301 DYLSFSKFCVST 1 YLSFSKFCV 0.820 peptide29 0.002499 76.22 NA
11 DRB1_1301 YLSFSKFCVSTS 1 LSFSKFCVS 0.347 peptide29 0.000268 95.00 NA
--------------------------------------------------------------------------------------------------------------------------------------------
Number of strong binders: 0 Number of weak binders: 0
--------------------------------------------------------------------------------------------------------------------------------------------
# Allele: DRB1_1301
--------------------------------------------------------------------------------------------------------------------------------------------
Pos MHC Peptide Of Core Core_Rel Identity Score_EL %Rank_EL Exp_Bind BindLevel
--------------------------------------------------------------------------------------------------------------------------------------------
1 DRB1_1301 LASACTIDLFGY 3 ACTIDLFGY 0.313 peptide30 0.000063 95.00 NA
2 DRB1_1301 ASACTIDLFGYP 2 ACTIDLFGY 0.460 peptide30 0.000067 95.00 NA
--------------------------------------------------------------------------------------------------------------------------------------------
Number of strong binders: 0 Number of weak binders: 0
--------------------------------------------------------------------------------------------------------------------------------------------
# Allele: DRB1_1301
--------------------------------------------------------------------------------------------------------------------------------------------
Pos MHC Peptide Of Core Core_Rel Identity Score_EL %Rank_EL Exp_Bind BindLevel
--------------------------------------------------------------------------------------------------------------------------------------------
1 DRB1_1301 YYTSDSGQLLAF 1 YTSDSGQLL 0.647 peptide36 0.000334 95.00 NA
2 DRB1_1301 YTSDSGQLLAFK 3 DSGQLLAFK 0.267 peptide36 0.000138 95.00 NA
3 DRB1_1301 TSDSGQLLAFKN 2 DSGQLLAFK 0.500 peptide36 0.000179 95.00 NA
4 DRB1_1301 SDSGQLLAFKNV 3 GQLLAFKNV 0.460 peptide36 0.000207 95.00 NA
5 DRB1_1301 DSGQLLAFKNVT 3 QLLAFKNVT 0.667 peptide36 0.000924 89.59 NA
6 DRB1_1301 SGQLLAFKNVTS 3 LLAFKNVTS 0.927 peptide36 0.025409 34.50 NA
7 DRB1_1301 GQLLAFKNVTSG 2 LLAFKNVTS 0.920 peptide36 0.075425 19.13 NA
--------------------------------------------------------------------------------------------------------------------------------------------
Number of strong binders: 0 Number of weak binders: 0
--------------------------------------------------------------------------------------------------------------------------------------------
# Allele: DRB1_1301
--------------------------------------------------------------------------------------------------------------------------------------------
Pos MHC Peptide Of Core Core_Rel Identity Score_EL %Rank_EL Exp_Bind BindLevel
--------------------------------------------------------------------------------------------------------------------------------------------
1 DRB1_1301 VYSVTPCSFSEQ 3 VTPCSFSEQ 0.427 peptide37 0.000258 95.00 NA
2 DRB1_1301 YSVTPCSFSEQA 2 VTPCSFSEQ 0.833 peptide37 0.000392 95.00 NA
3 DRB1_1301 SVTPCSFSEQAA 1 VTPCSFSEQ 0.687 peptide37 0.000251 95.00 NA
4 DRB1_1301 VTPCSFSEQAAY 3 CSFSEQAAY 0.553 peptide37 0.000242 95.00 NA
5 DRB1_1301 TPCSFSEQAAYV 2 CSFSEQAAY 0.640 peptide37 0.000303 95.00 NA
6 DRB1_1301 PCSFSEQAAYVD 3 FSEQAAYVD 0.540 peptide37 0.000422 95.00 NA
7 DRB1_1301 CSFSEQAAYVDD 2 FSEQAAYVD 0.827 peptide37 0.000367 95.00 NA
8 DRB1_1301 SFSEQAAYVDDD 1 FSEQAAYVD 0.813 peptide37 0.000425 95.00 NA
9 DRB1_1301 FSEQAAYVDDDI 3 QAAYVDDDI 0.360 peptide37 0.000472 95.00 NA
10 DRB1_1301 SEQAAYVDDDIV 2 QAAYVDDDI 0.367 peptide37 0.000635 93.14 NA
11 DRB1_1301 EQAAYVDDDIVG 1 QAAYVDDDI 0.180 peptide37 0.000668 92.73 NA
12 DRB1_1301 QAAYVDDDIVGV 3 YVDDDIVGV 0.540 peptide37 0.000868 90.21 NA
13 DRB1_1301 AAYVDDDIVGVI 2 YVDDDIVGV 0.540 peptide37 0.000874 90.14 NA
14 DRB1_1301 AYVDDDIVGVIS 1 YVDDDIVGV 0.447 peptide37 0.000458 95.00 NA
15 DRB1_1301 YVDDDIVGVISS 3 DDIVGVISS 0.307 peptide37 0.000160 95.00 NA
--------------------------------------------------------------------------------------------------------------------------------------------
Number of strong binders: 0 Number of weak binders: 0
--------------------------------------------------------------------------------------------------------------------------------------------
# Allele: DRB1_1301
--------------------------------------------------------------------------------------------------------------------------------------------
Pos MHC Peptide Of Core Core_Rel Identity Score_EL %Rank_EL Exp_Bind BindLevel
--------------------------------------------------------------------------------------------------------------------------------------------
1 DRB1_1301 FFYHSNDGSNCT 2 YHSNDGSNC 0.633 peptide38 0.000508 94.74 NA
2 DRB1_1301 FYHSNDGSNCTE 1 YHSNDGSNC 0.860 peptide38 0.000394 95.00 NA
3 DRB1_1301 YHSNDGSNCTEP 1 HSNDGSNCT 0.247 peptide38 0.000147 95.00 NA
4 DRB1_1301 HSNDGSNCTEPV 3 DGSNCTEPV 0.813 peptide38 0.000191 95.00 NA
5 DRB1_1301 SNDGSNCTEPVL 2 DGSNCTEPV 0.787 peptide38 0.000191 95.00 NA
--------------------------------------------------------------------------------------------------------------------------------------------
Number of strong binders: 0 Number of weak binders: 0
--------------------------------------------------------------------------------------------------------------------------------------------
# Allele: DRB1_1301
--------------------------------------------------------------------------------------------------------------------------------------------
Pos MHC Peptide Of Core Core_Rel Identity Score_EL %Rank_EL Exp_Bind BindLevel
--------------------------------------------------------------------------------------------------------------------------------------------
1 DRB1_1301 YSNIGVCKSGSI 3 IGVCKSGSI 0.793 peptide39 0.001521 83.65 NA
2 DRB1_1301 SNIGVCKSGSIG 2 IGVCKSGSI 0.907 peptide39 0.002801 74.33 NA
--------------------------------------------------------------------------------------------------------------------------------------------
Number of strong binders: 0 Number of weak binders: 0
--------------------------------------------------------------------------------------------------------------------------------------------
# Allele: DRB1_1301
--------------------------------------------------------------------------------------------------------------------------------------------
Pos MHC Peptide Of Core Core_Rel Identity Score_EL %Rank_EL Exp_Bind BindLevel
--------------------------------------------------------------------------------------------------------------------------------------------
1 DRB1_1301 TGNISIPTNFSM 3 ISIPTNFSM 0.527 peptide41 0.002628 75.34 NA
2 DRB1_1301 GNISIPTNFSMS 2 ISIPTNFSM 0.680 peptide41 0.002912 73.73 NA
3 DRB1_1301 NISIPTNFSMSI 3 IPTNFSMSI 0.373 peptide41 0.001569 83.24 NA
4 DRB1_1301 ISIPTNFSMSIR 2 IPTNFSMSI 0.633 peptide41 0.002471 76.41 NA
5 DRB1_1301 SIPTNFSMSIRT 1 IPTNFSMSI 0.407 peptide41 0.001511 83.73 NA
6 DRB1_1301 IPTNFSMSIRTE 2 TNFSMSIRT 0.547 peptide41 0.000596 93.63 NA
7 DRB1_1301 PTNFSMSIRTEY 3 FSMSIRTEY 0.980 peptide41 0.012617 46.77 NA
8 DRB1_1301 TNFSMSIRTEYL 2 FSMSIRTEY 0.980 peptide41 0.011452 48.58 NA
9 DRB1_1301 NFSMSIRTEYLQ 1 FSMSIRTEY 0.540 peptide41 0.005706 61.73 NA
10 DRB1_1301 FSMSIRTEYLQL 2 MSIRTEYLQ 0.820 peptide41 0.003084 72.80 NA
11 DRB1_1301 SMSIRTEYLQLY 3 IRTEYLQLY 0.513 peptide41 0.004434 66.36 NA
12 DRB1_1301 MSIRTEYLQLYN 2 IRTEYLQLY 0.933 peptide41 0.007569 56.45 NA
13 DRB1_1301 SIRTEYLQLYNT 1 IRTEYLQLY 0.860 peptide41 0.004533 65.93 NA
14 DRB1_1301 IRTEYLQLYNTP 2 TEYLQLYNT 0.473 peptide41 0.000589 93.72 NA
15 DRB1_1301 RTEYLQLYNTPV 3 YLQLYNTPV 0.787 peptide41 0.001759 81.62 NA
16 DRB1_1301 TEYLQLYNTPVS 3 LQLYNTPVS 0.680 peptide41 0.015482 43.10 NA
17 DRB1_1301 EYLQLYNTPVSV 2 LQLYNTPVS 0.787 peptide41 0.025818 34.24 NA
18 DRB1_1301 YLQLYNTPVSVD 1 LQLYNTPVS 0.613 peptide41 0.014877 43.80 NA
19 DRB1_1301 LQLYNTPVSVDC 1 QLYNTPVSV 0.347 peptide41 0.000980 89.00 NA
20 DRB1_1301 QLYNTPVSVDCA 1 LYNTPVSVD 0.653 peptide41 0.000406 95.00 NA
21 DRB1_1301 LYNTPVSVDCAT 2 NTPVSVDCA 0.547 peptide41 0.000094 95.00 NA
22 DRB1_1301 YNTPVSVDCATY 1 NTPVSVDCA 0.380 peptide41 0.000107 95.00 NA
23 DRB1_1301 NTPVSVDCATYV 3 VSVDCATYV 0.807 peptide41 0.001130 87.43 NA
24 DRB1_1301 TPVSVDCATYVC 2 VSVDCATYV 0.880 peptide41 0.000483 95.00 NA
25 DRB1_1301 PVSVDCATYVCN 1 VSVDCATYV 0.740 peptide41 0.000268 95.00 NA
26 DRB1_1301 VSVDCATYVCNG 2 VDCATYVCN 0.400 peptide41 0.000044 95.00 NA
27 DRB1_1301 SVDCATYVCNGN 3 CATYVCNGN 0.413 peptide41 0.000102 95.00 NA
28 DRB1_1301 VDCATYVCNGNS 2 CATYVCNGN 0.507 peptide41 0.000106 95.00 NA
29 DRB1_1301 DCATYVCNGNSR 3 TYVCNGNSR 0.467 peptide41 0.000119 95.00 NA
30 DRB1_1301 CATYVCNGNSRC 3 YVCNGNSRC 0.813 peptide41 0.000390 95.00 NA
31 DRB1_1301 ATYVCNGNSRCK 2 YVCNGNSRC 0.893 peptide41 0.003718 69.50 NA
32 DRB1_1301 TYVCNGNSRCKQ 1 YVCNGNSRC 0.727 peptide41 0.001644 82.60 NA
33 DRB1_1301 YVCNGNSRCKQL 2 CNGNSRCKQ 0.573 peptide41 0.000252 95.00 NA
34 DRB1_1301 VCNGNSRCKQLL 1 CNGNSRCKQ 0.473 peptide41 0.000149 95.00 NA
35 DRB1_1301 CNGNSRCKQLLT 2 GNSRCKQLL 0.547 peptide41 0.000158 95.00 NA
36 DRB1_1301 NGNSRCKQLLTQ 3 SRCKQLLTQ 0.567 peptide41 0.000458 95.00 NA
37 DRB1_1301 GNSRCKQLLTQY 2 SRCKQLLTQ 0.773 peptide41 0.000424 95.00 NA
--------------------------------------------------------------------------------------------------------------------------------------------
Number of strong binders: 0 Number of weak binders: 0
--------------------------------------------------------------------------------------------------------------------------------------------
# Allele: DRB1_1301
--------------------------------------------------------------------------------------------------------------------------------------------
Pos MHC Peptide Of Core Core_Rel Identity Score_EL %Rank_EL Exp_Bind BindLevel
--------------------------------------------------------------------------------------------------------------------------------------------
1 DRB1_1301 RLESVEVNSMLT 1 LESVEVNSM 0.860 peptide43 0.000813 90.90 NA
2 DRB1_1301 LESVEVNSMLTI 3 VEVNSMLTI 0.920 peptide43 0.002413 76.81 NA
3 DRB1_1301 ESVEVNSMLTIS 2 VEVNSMLTI 0.947 peptide43 0.005913 61.03 NA
4 DRB1_1301 SVEVNSMLTISE 1 VEVNSMLTI 0.673 peptide43 0.003273 71.79 NA
5 DRB1_1301 VEVNSMLTISEE 2 VNSMLTISE 0.693 peptide43 0.000869 90.20 NA
6 DRB1_1301 EVNSMLTISEEA 1 VNSMLTISE 0.713 peptide43 0.000607 93.49 NA
7 DRB1_1301 VNSMLTISEEAL 3 MLTISEEAL 0.827 peptide43 0.000720 92.07 NA
8 DRB1_1301 NSMLTISEEALQ 3 LTISEEALQ 0.660 peptide43 0.003483 70.65 NA
9 DRB1_1301 SMLTISEEALQL 2 LTISEEALQ 0.873 peptide43 0.002915 73.72 NA
--------------------------------------------------------------------------------------------------------------------------------------------
Number of strong binders: 0 Number of weak binders: 0
--------------------------------------------------------------------------------------------------------------------------------------------
# Allele: DRB1_1301
--------------------------------------------------------------------------------------------------------------------------------------------
Pos MHC Peptide Of Core Core_Rel Identity Score_EL %Rank_EL Exp_Bind BindLevel
--------------------------------------------------------------------------------------------------------------------------------------------
1 DRB1_1301 ISSFNGDGYNFT 3 FNGDGYNFT 0.600 peptide44 0.000263 95.00 NA
2 DRB1_1301 SSFNGDGYNFTN 2 FNGDGYNFT 0.900 peptide44 0.000304 95.00 NA
3 DRB1_1301 SFNGDGYNFTNV 1 FNGDGYNFT 0.740 peptide44 0.000126 95.00 NA
4 DRB1_1301 FNGDGYNFTNVL 3 DGYNFTNVL 0.733 peptide44 0.000184 95.00 NA
5 DRB1_1301 NGDGYNFTNVLG 2 DGYNFTNVL 0.627 peptide44 0.000491 94.95 NA
6 DRB1_1301 GDGYNFTNVLGV 3 YNFTNVLGV 0.700 peptide44 0.001494 83.88 NA
7 DRB1_1301 DGYNFTNVLGVS 2 YNFTNVLGV 0.800 peptide44 0.001650 82.55 NA
--------------------------------------------------------------------------------------------------------------------------------------------
Number of strong binders: 0 Number of weak binders: 0
--------------------------------------------------------------------------------------------------------------------------------------------
# Allele: DRB1_1301
--------------------------------------------------------------------------------------------------------------------------------------------
Pos MHC Peptide Of Core Core_Rel Identity Score_EL %Rank_EL Exp_Bind BindLevel
--------------------------------------------------------------------------------------------------------------------------------------------
1 DRB1_1301 KRSFIEDLLFNK 3 FIEDLLFNK 0.560 peptide45 0.001282 85.84 NA
2 DRB1_1301 RSFIEDLLFNKV 3 IEDLLFNKV 0.527 peptide45 0.001232 86.36 NA
3 DRB1_1301 SFIEDLLFNKVV 2 IEDLLFNKV 0.647 peptide45 0.000617 93.37 NA
4 DRB1_1301 FIEDLLFNKVVT 3 DLLFNKVVT 0.533 peptide45 0.000621 93.32 NA
5 DRB1_1301 IEDLLFNKVVTN 3 LLFNKVVTN 0.720 peptide45 0.011493 48.51 NA
6 DRB1_1301 EDLLFNKVVTNG 2 LLFNKVVTN 0.800 peptide45 0.020440 38.16 NA
7 DRB1_1301 DLLFNKVVTNGL 1 LLFNKVVTN 0.500 peptide45 0.005050 63.96 NA
8 DRB1_1301 LLFNKVVTNGLG 2 FNKVVTNGL 0.560 peptide45 0.001261 86.06 NA
9 DRB1_1301 LFNKVVTNGLGT 1 FNKVVTNGL 0.640 peptide45 0.000889 89.96 NA
10 DRB1_1301 FNKVVTNGLGTV 3 VVTNGLGTV 0.793 peptide45 0.006865 58.30 NA
11 DRB1_1301 NKVVTNGLGTVD 2 VVTNGLGTV 0.933 peptide45 0.015494 43.09 NA
12 DRB1_1301 KVVTNGLGTVDE 1 VVTNGLGTV 0.933 peptide45 0.006654 58.85 NA
13 DRB1_1301 VVTNGLGTVDED 0 VVTNGLGTV 0.453 peptide45 0.000468 95.00 NA
14 DRB1_1301 VTNGLGTVDEDY 2 NGLGTVDED 0.273 peptide45 0.000079 95.00 NA
15 DRB1_1301 TNGLGTVDEDYK 3 LGTVDEDYK 0.580 peptide45 0.000254 95.00 NA
16 DRB1_1301 NGLGTVDEDYKR 3 GTVDEDYKR 0.480 peptide45 0.000943 89.39 NA
17 DRB1_1301 GLGTVDEDYKRC 2 GTVDEDYKR 0.587 peptide45 0.000291 95.00 NA
18 DRB1_1301 LGTVDEDYKRCS 3 VDEDYKRCS 0.780 peptide45 0.000947 89.35 NA
19 DRB1_1301 GTVDEDYKRCSN 2 VDEDYKRCS 0.880 peptide45 0.002736 74.68 NA
20 DRB1_1301 TVDEDYKRCSNG 1 VDEDYKRCS 0.700 peptide45 0.001540 83.48 NA
21 DRB1_1301 VDEDYKRCSNGR 1 DEDYKRCSN 0.280 peptide45 0.000335 95.00 NA
22 DRB1_1301 DEDYKRCSNGRS 3 YKRCSNGRS 0.733 peptide45 0.000743 91.78 NA
23 DRB1_1301 EDYKRCSNGRSV 2 YKRCSNGRS 0.773 peptide45 0.001102 87.73 NA
24 DRB1_1301 DYKRCSNGRSVA 3 RCSNGRSVA 0.213 peptide45 0.000712 92.17 NA
25 DRB1_1301 YKRCSNGRSVAD 2 RCSNGRSVA 0.500 peptide45 0.000722 92.05 NA
26 DRB1_1301 KRCSNGRSVADL 1 RCSNGRSVA 0.467 peptide45 0.000315 95.00 NA
27 DRB1_1301 RCSNGRSVADLV 3 NGRSVADLV 0.520 peptide45 0.000079 95.00 NA
28 DRB1_1301 CSNGRSVADLVC 3 GRSVADLVC 0.373 peptide45 0.000041 95.00 NA
29 DRB1_1301 SNGRSVADLVCA 3 RSVADLVCA 0.360 peptide45 0.000196 95.00 NA
30 DRB1_1301 NGRSVADLVCAQ 2 RSVADLVCA 0.473 peptide45 0.000241 95.00 NA
31 DRB1_1301 GRSVADLVCAQY 3 VADLVCAQY 0.573 peptide45 0.000355 95.00 NA
32 DRB1_1301 RSVADLVCAQYY 2 VADLVCAQY 0.640 peptide45 0.000337 95.00 NA
33 DRB1_1301 SVADLVCAQYYS 2 ADLVCAQYY 0.340 peptide45 0.000197 95.00 NA
34 DRB1_1301 VADLVCAQYYSG 3 LVCAQYYSG 0.667 peptide45 0.000978 89.03 NA
35 DRB1_1301 ADLVCAQYYSGV 2 LVCAQYYSG 0.753 peptide45 0.001980 79.79 NA
36 DRB1_1301 DLVCAQYYSGVM 1 LVCAQYYSG 0.600 peptide45 0.000509 94.72 NA
37 DRB1_1301 LVCAQYYSGVMV 2 CAQYYSGVM 0.293 peptide45 0.000113 95.00 NA
38 DRB1_1301 VCAQYYSGVMVL 3 QYYSGVMVL 0.407 peptide45 0.000107 95.00 NA
39 DRB1_1301 CAQYYSGVMVLP 2 QYYSGVMVL 0.480 peptide45 0.000146 95.00 NA
40 DRB1_1301 AQYYSGVMVLPG 3 YSGVMVLPG 0.687 peptide45 0.000644 93.03 NA
41 DRB1_1301 QYYSGVMVLPGV 2 YSGVMVLPG 0.873 peptide45 0.000735 91.88 NA
42 DRB1_1301 YYSGVMVLPGVV 1 YSGVMVLPG 0.640 peptide45 0.000298 95.00 NA
43 DRB1_1301 YSGVMVLPGVVD 3 VMVLPGVVD 0.660 peptide45 0.000760 91.57 NA
44 DRB1_1301 SGVMVLPGVVDA 2 VMVLPGVVD 0.853 peptide45 0.001491 83.90 NA
45 DRB1_1301 GVMVLPGVVDAE 1 VMVLPGVVD 0.520 peptide45 0.001036 88.42 NA
46 DRB1_1301 VMVLPGVVDAEK 2 VLPGVVDAE 0.727 peptide45 0.000717 92.11 NA
47 DRB1_1301 MVLPGVVDAEKL 1 VLPGVVDAE 0.647 peptide45 0.000413 95.00 NA
48 DRB1_1301 VLPGVVDAEKLH 2 PGVVDAEKL 0.380 peptide45 0.000328 95.00 NA
49 DRB1_1301 LPGVVDAEKLHM 3 VVDAEKLHM 1.000 peptide45 0.038277 28.17 NA
50 DRB1_1301 PGVVDAEKLHMY 2 VVDAEKLHM 0.967 peptide45 0.128722 13.19 NA
51 DRB1_1301 GVVDAEKLHMYS 1 VVDAEKLHM 0.747 peptide45 0.031407 31.17 NA
52 DRB1_1301 VVDAEKLHMYSA 1 VDAEKLHMY 0.693 peptide45 0.004052 68.04 NA
53 DRB1_1301 VDAEKLHMYSAS 1 DAEKLHMYS 0.193 peptide45 0.000645 93.02 NA
54 DRB1_1301 DAEKLHMYSASL 3 KLHMYSASL 0.340 peptide45 0.000643 93.04 NA
55 DRB1_1301 AEKLHMYSASLI 3 LHMYSASLI 0.967 peptide45 0.009698 51.81 NA
56 DRB1_1301 EKLHMYSASLIG 2 LHMYSASLI 0.980 peptide45 0.033133 30.38 NA
57 DRB1_1301 KLHMYSASLIGG 1 LHMYSASLI 0.887 peptide45 0.008684 53.86 NA
58 DRB1_1301 LHMYSASLIGGM 2 MYSASLIGG 0.407 peptide45 0.000502 94.81 NA
59 DRB1_1301 HMYSASLIGGMV 2 YSASLIGGM 0.473 peptide45 0.000340 95.00 NA
60 DRB1_1301 MYSASLIGGMVL 1 YSASLIGGM 0.580 peptide45 0.000101 95.00 NA
61 DRB1_1301 YSASLIGGMVLG 2 ASLIGGMVL 0.440 peptide45 0.000060 95.00 NA
62 DRB1_1301 SASLIGGMVLGG 3 LIGGMVLGG 0.813 peptide45 0.000317 95.00 NA
--------------------------------------------------------------------------------------------------------------------------------------------
Number of strong binders: 0 Number of weak binders: 0
--------------------------------------------------------------------------------------------------------------------------------------------
# Allele: DRB1_1301
--------------------------------------------------------------------------------------------------------------------------------------------
Pos MHC Peptide Of Core Core_Rel Identity Score_EL %Rank_EL Exp_Bind BindLevel
--------------------------------------------------------------------------------------------------------------------------------------------
1 DRB1_1301 AAALPFSYAVQA 2 ALPFSYAVQ 0.547 peptide46 0.000422 95.00 NA
2 DRB1_1301 AALPFSYAVQAR 3 PFSYAVQAR 0.560 peptide46 0.003075 72.85 NA
3 DRB1_1301 ALPFSYAVQARL 2 PFSYAVQAR 0.333 peptide46 0.003323 71.52 NA
4 DRB1_1301 LPFSYAVQARLN 2 FSYAVQARL 0.773 peptide46 0.003175 72.31 NA
5 DRB1_1301 PFSYAVQARLNY 3 YAVQARLNY 0.980 peptide46 0.050565 24.31 NA
--------------------------------------------------------------------------------------------------------------------------------------------
Number of strong binders: 0 Number of weak binders: 0
--------------------------------------------------------------------------------------------------------------------------------------------
# Allele: DRB1_1301
--------------------------------------------------------------------------------------------------------------------------------------------
Pos MHC Peptide Of Core Core_Rel Identity Score_EL %Rank_EL Exp_Bind BindLevel
--------------------------------------------------------------------------------------------------------------------------------------------
1 DRB1_1301 ALQTDVLQRNQQ 3 TDVLQRNQQ 0.647 peptide47 0.002087 79.05 NA
2 DRB1_1301 LQTDVLQRNQQL 2 TDVLQRNQQ 0.740 peptide47 0.004045 68.07 NA
3 DRB1_1301 QTDVLQRNQQLL 3 VLQRNQQLL 0.833 peptide47 0.014627 44.10 NA
4 DRB1_1301 TDVLQRNQQLLA 2 VLQRNQQLL 0.687 peptide47 0.040546 27.34 NA
5 DRB1_1301 DVLQRNQQLLAE 2 LQRNQQLLA 0.613 peptide47 0.035673 29.25 NA
6 DRB1_1301 VLQRNQQLLAES 1 LQRNQQLLA 0.927 peptide47 0.010926 49.46 NA
7 DRB1_1301 LQRNQQLLAESF 0 LQRNQQLLA 0.540 peptide47 0.000720 92.07 NA
8 DRB1_1301 QRNQQLLAESFN 2 NQQLLAESF 0.580 peptide47 0.000526 94.51 NA
9 DRB1_1301 RNQQLLAESFNS 3 QLLAESFNS 0.567 peptide47 0.000494 94.91 NA
10 DRB1_1301 NQQLLAESFNSA 3 LLAESFNSA 0.727 peptide47 0.001549 83.41 NA
11 DRB1_1301 QQLLAESFNSAI 2 LLAESFNSA 0.620 peptide47 0.001277 85.89 NA
12 DRB1_1301 QLLAESFNSAIG 2 LAESFNSAI 0.460 peptide47 0.000892 89.93 NA
13 DRB1_1301 LLAESFNSAIGN 1 LAESFNSAI 0.500 peptide47 0.000388 95.00 NA
14 DRB1_1301 LAESFNSAIGNI 2 ESFNSAIGN 0.507 peptide47 0.000219 95.00 NA
15 DRB1_1301 AESFNSAIGNIT 3 FNSAIGNIT 0.687 peptide47 0.001172 86.99 NA
16 DRB1_1301 ESFNSAIGNITS 2 FNSAIGNIT 0.827 peptide47 0.001699 82.13 NA
17 DRB1_1301 SFNSAIGNITSA 1 FNSAIGNIT 0.660 peptide47 0.000830 90.69 NA
18 DRB1_1301 FNSAIGNITSAF 3 AIGNITSAF 0.720 peptide47 0.000873 90.15 NA
19 DRB1_1301 NSAIGNITSAFE 2 AIGNITSAF 0.580 peptide47 0.001965 79.89 NA
20 DRB1_1301 SAIGNITSAFES 1 AIGNITSAF 0.367 peptide47 0.001225 86.44 NA
21 DRB1_1301 AIGNITSAFESV 1 IGNITSAFE 0.400 peptide47 0.000411 95.00 NA
22 DRB1_1301 IGNITSAFESVK 3 ITSAFESVK 0.673 peptide47 0.000868 90.21 NA
23 DRB1_1301 GNITSAFESVKE 2 ITSAFESVK 0.807 peptide47 0.002157 78.57 NA
24 DRB1_1301 NITSAFESVKEA 1 ITSAFESVK 0.540 peptide47 0.000965 89.16 NA
--------------------------------------------------------------------------------------------------------------------------------------------
Number of strong binders: 0 Number of weak binders: 0
--------------------------------------------------------------------------------------------------------------------------------------------
# Allele: DRB1_1301
--------------------------------------------------------------------------------------------------------------------------------------------
Pos MHC Peptide Of Core Core_Rel Identity Score_EL %Rank_EL Exp_Bind BindLevel
--------------------------------------------------------------------------------------------------------------------------------------------
1 DRB1_1301 ALTKVQEVVNSQ 1 LTKVQEVVN 0.420 peptide49 0.000733 91.91 NA
2 DRB1_1301 LTKVQEVVNSQG 3 VQEVVNSQG 0.520 peptide49 0.001176 86.95 NA
--------------------------------------------------------------------------------------------------------------------------------------------
Number of strong binders: 0 Number of weak binders: 0
--------------------------------------------------------------------------------------------------------------------------------------------
# Allele: DRB1_1301
--------------------------------------------------------------------------------------------------------------------------------------------
Pos MHC Peptide Of Core Core_Rel Identity Score_EL %Rank_EL Exp_Bind BindLevel
--------------------------------------------------------------------------------------------------------------------------------------------
1 DRB1_1301 QLTVQLQHNFQA 3 VQLQHNFQA 0.540 peptide50 0.013470 45.60 NA
2 DRB1_1301 LTVQLQHNFQAI 2 VQLQHNFQA 0.947 peptide50 0.013027 46.19 NA
3 DRB1_1301 TVQLQHNFQAIS 1 VQLQHNFQA 0.627 peptide50 0.011403 48.66 NA
4 DRB1_1301 VQLQHNFQAISS 2 LQHNFQAIS 0.813 peptide50 0.006028 60.64 NA
5 DRB1_1301 QLQHNFQAISSS 1 LQHNFQAIS 0.753 peptide50 0.003329 71.48 NA
6 DRB1_1301 LQHNFQAISSSI 1 QHNFQAISS 0.340 peptide50 0.000610 93.45 NA
--------------------------------------------------------------------------------------------------------------------------------------------
Number of strong binders: 0 Number of weak binders: 0
--------------------------------------------------------------------------------------------------------------------------------------------
# Allele: DRB1_1301
--------------------------------------------------------------------------------------------------------------------------------------------
Pos MHC Peptide Of Core Core_Rel Identity Score_EL %Rank_EL Exp_Bind BindLevel
--------------------------------------------------------------------------------------------------------------------------------------------
1 DRB1_1301 TGRLSALNAFVA 3 LSALNAFVA 0.833 peptide52 0.003307 71.60 NA
2 DRB1_1301 GRLSALNAFVAQ 2 LSALNAFVA 0.920 peptide52 0.007987 55.35 NA
3 DRB1_1301 RLSALNAFVAQT 1 LSALNAFVA 0.847 peptide52 0.001629 82.73 NA
4 DRB1_1301 LSALNAFVAQTL 3 LNAFVAQTL 0.847 peptide52 0.001389 84.77 NA
5 DRB1_1301 SALNAFVAQTLT 2 LNAFVAQTL 0.993 peptide52 0.007436 56.80 NA
6 DRB1_1301 ALNAFVAQTLTK 1 LNAFVAQTL 0.860 peptide52 0.004194 67.41 NA
7 DRB1_1301 LNAFVAQTLTKY 3 FVAQTLTKY 0.713 peptide52 0.003070 72.88 NA
8 DRB1_1301 NAFVAQTLTKYT 2 FVAQTLTKY 0.800 peptide52 0.008029 55.24 NA
9 DRB1_1301 AFVAQTLTKYTE 1 FVAQTLTKY 0.513 peptide52 0.003672 69.70 NA
10 DRB1_1301 FVAQTLTKYTEV 1 VAQTLTKYT 0.367 peptide52 0.000922 89.61 NA
--------------------------------------------------------------------------------------------------------------------------------------------
Number of strong binders: 0 Number of weak binders: 0
--------------------------------------------------------------------------------------------------------------------------------------------
# Allele: DRB1_1301
--------------------------------------------------------------------------------------------------------------------------------------------
Pos MHC Peptide Of Core Core_Rel Identity Score_EL %Rank_EL Exp_Bind BindLevel
--------------------------------------------------------------------------------------------------------------------------------------------
1 DRB1_1301 LAQQKVNECVKS 3 QKVNECVKS 0.533 peptide53 0.000528 94.48 NA
2 DRB1_1301 AQQKVNECVKSQ 2 QKVNECVKS 0.733 peptide53 0.000946 89.36 NA
3 DRB1_1301 QQKVNECVKSQS 3 VNECVKSQS 0.753 peptide53 0.002229 78.08 NA
4 DRB1_1301 QKVNECVKSQSQ 2 VNECVKSQS 0.900 peptide53 0.004899 64.48 NA
5 DRB1_1301 KVNECVKSQSQR 1 VNECVKSQS 0.673 peptide53 0.002712 74.81 NA
6 DRB1_1301 VNECVKSQSQRY 3 CVKSQSQRY 0.707 peptide53 0.001500 83.82 NA
7 DRB1_1301 NECVKSQSQRYG 3 VKSQSQRYG 0.460 peptide53 0.004761 64.95 NA
8 DRB1_1301 ECVKSQSQRYGF 2 VKSQSQRYG 0.720 peptide53 0.005074 63.88 NA
9 DRB1_1301 CVKSQSQRYGFC 1 VKSQSQRYG 0.740 peptide53 0.000660 92.83 NA
10 DRB1_1301 VKSQSQRYGFCG 1 KSQSQRYGF 0.493 peptide53 0.000166 95.00 NA
11 DRB1_1301 KSQSQRYGFCGG 3 SQRYGFCGG 0.313 peptide53 0.000045 95.00 NA
12 DRB1_1301 SQSQRYGFCGGD 3 QRYGFCGGD 0.353 peptide53 0.000083 95.00 NA
13 DRB1_1301 QSQRYGFCGGDG 3 RYGFCGGDG 0.307 peptide53 0.000197 95.00 NA
14 DRB1_1301 SQRYGFCGGDGE 2 RYGFCGGDG 0.273 peptide53 0.000153 95.00 NA
15 DRB1_1301 QRYGFCGGDGEH 1 RYGFCGGDG 0.220 peptide53 0.000101 95.00 NA
16 DRB1_1301 RYGFCGGDGEHI 3 FCGGDGEHI 0.673 peptide53 0.000086 95.00 NA
17 DRB1_1301 YGFCGGDGEHIF 2 FCGGDGEHI 0.620 peptide53 0.000080 95.00 NA
18 DRB1_1301 GFCGGDGEHIFS 2 CGGDGEHIF 0.527 peptide53 0.000086 95.00 NA
19 DRB1_1301 FCGGDGEHIFSL 1 CGGDGEHIF 0.520 peptide53 0.000023 95.00 NA
--------------------------------------------------------------------------------------------------------------------------------------------
Number of strong binders: 0 Number of weak binders: 0
--------------------------------------------------------------------------------------------------------------------------------------------
# Allele: DRB1_1301
--------------------------------------------------------------------------------------------------------------------------------------------
Pos MHC Peptide Of Core Core_Rel Identity Score_EL %Rank_EL Exp_Bind BindLevel
--------------------------------------------------------------------------------------------------------------------------------------------
1 DRB1_1301 QAAPQGLLFLHT 3 PQGLLFLHT 0.533 peptide54 0.000178 95.00 NA
2 DRB1_1301 AAPQGLLFLHTV 2 PQGLLFLHT 0.527 peptide54 0.000172 95.00 NA
3 DRB1_1301 APQGLLFLHTVL 3 GLLFLHTVL 0.333 peptide54 0.000102 95.00 NA
4 DRB1_1301 PQGLLFLHTVLV 3 LLFLHTVLV 0.860 peptide54 0.000665 92.76 NA
5 DRB1_1301 QGLLFLHTVLVP 2 LLFLHTVLV 0.693 peptide54 0.001638 82.65 NA
6 DRB1_1301 GLLFLHTVLVPS 2 LFLHTVLVP 0.407 peptide54 0.000788 91.22 NA
7 DRB1_1301 LLFLHTVLVPSD 2 FLHTVLVPS 0.373 peptide54 0.000555 94.15 NA
8 DRB1_1301 LFLHTVLVPSDF 2 LHTVLVPSD 0.560 peptide54 0.000533 94.42 NA
9 DRB1_1301 FLHTVLVPSDFV 1 LHTVLVPSD 0.520 peptide54 0.000315 95.00 NA
10 DRB1_1301 LHTVLVPSDFVD 2 TVLVPSDFV 0.620 peptide54 0.000452 95.00 NA
--------------------------------------------------------------------------------------------------------------------------------------------
Number of strong binders: 0 Number of weak binders: 0
--------------------------------------------------------------------------------------------------------------------------------------------
# Allele: DRB1_1301
--------------------------------------------------------------------------------------------------------------------------------------------
Pos MHC Peptide Of Core Core_Rel Identity Score_EL %Rank_EL Exp_Bind BindLevel
--------------------------------------------------------------------------------------------------------------------------------------------
1 DRB1_1301 IAIAGLCVNDEI 2 IAGLCVNDE 0.773 peptide55 0.000214 95.00 NA
2 DRB1_1301 AIAGLCVNDEIA 1 IAGLCVNDE 0.640 peptide55 0.000148 95.00 NA
3 DRB1_1301 IAGLCVNDEIAL 3 LCVNDEIAL 0.887 peptide55 0.000637 93.12 NA
4 DRB1_1301 AGLCVNDEIALT 2 LCVNDEIAL 0.860 peptide55 0.001173 86.98 NA
5 DRB1_1301 GLCVNDEIALTL 1 LCVNDEIAL 0.613 peptide55 0.000354 95.00 NA
6 DRB1_1301 LCVNDEIALTLR 2 VNDEIALTL 0.480 peptide55 0.000225 95.00 NA
--------------------------------------------------------------------------------------------------------------------------------------------
Number of strong binders: 0 Number of weak binders: 0
--------------------------------------------------------------------------------------------------------------------------------------------
# Allele: DRB1_1301
--------------------------------------------------------------------------------------------------------------------------------------------
Pos MHC Peptide Of Core Core_Rel Identity Score_EL %Rank_EL Exp_Bind BindLevel
--------------------------------------------------------------------------------------------------------------------------------------------
1 DRB1_1301 YFVSSRRMFEPR 1 FVSSRRMFE 0.813 peptide58 0.005380 62.84 NA
2 DRB1_1301 FVSSRRMFEPRK 0 FVSSRRMFE 0.307 peptide58 0.001008 88.71 NA
3 DRB1_1301 VSSRRMFEPRKP 3 RRMFEPRKP 0.420 peptide58 0.001416 84.54 NA
4 DRB1_1301 SSRRMFEPRKPT 2 RRMFEPRKP 0.413 peptide58 0.002032 79.43 NA
--------------------------------------------------------------------------------------------------------------------------------------------
Number of strong binders: 0 Number of weak binders: 0
--------------------------------------------------------------------------------------------------------------------------------------------
# Allele: DRB1_1301
--------------------------------------------------------------------------------------------------------------------------------------------
Pos MHC Peptide Of Core Core_Rel Identity Score_EL %Rank_EL Exp_Bind BindLevel
--------------------------------------------------------------------------------------------------------------------------------------------
1 DRB1_1301 SDFVQIESCVVT 2 FVQIESCVV 0.700 peptide59 0.000920 89.63 NA
2 DRB1_1301 DFVQIESCVVTY 1 FVQIESCVV 0.393 peptide59 0.000477 95.00 NA
3 DRB1_1301 FVQIESCVVTYV 3 IESCVVTYV 0.553 peptide59 0.000364 95.00 NA
4 DRB1_1301 VQIESCVVTYVN 2 IESCVVTYV 0.720 peptide59 0.000823 90.78 NA
5 DRB1_1301 QIESCVVTYVNL 1 IESCVVTYV 0.620 peptide59 0.000342 95.00 NA
6 DRB1_1301 IESCVVTYVNLT 3 CVVTYVNLT 0.593 peptide59 0.000204 95.00 NA
7 DRB1_1301 ESCVVTYVNLTR 3 VVTYVNLTR 0.960 peptide59 0.020198 38.37 NA
8 DRB1_1301 SCVVTYVNLTRD 2 VVTYVNLTR 0.973 peptide59 0.041211 27.11 NA
9 DRB1_1301 CVVTYVNLTRDQ 1 VVTYVNLTR 0.847 peptide59 0.017818 40.58 NA
10 DRB1_1301 VVTYVNLTRDQL 3 YVNLTRDQL 0.700 peptide59 0.008942 53.34 NA
11 DRB1_1301 VTYVNLTRDQLP 2 YVNLTRDQL 0.953 peptide59 0.026735 33.67 NA
12 DRB1_1301 TYVNLTRDQLPD 1 YVNLTRDQL 0.920 peptide59 0.010689 49.85 NA
--------------------------------------------------------------------------------------------------------------------------------------------
Number of strong binders: 0 Number of weak binders: 0
--------------------------------------------------------------------------------------------------------------------------------------------
# Allele: DRB1_1301
--------------------------------------------------------------------------------------------------------------------------------------------
Pos MHC Peptide Of Core Core_Rel Identity Score_EL %Rank_EL Exp_Bind BindLevel
--------------------------------------------------------------------------------------------------------------------------------------------
1 DRB1_1301 ATYLNLTGEIAD 1 TYLNLTGEI 0.240 peptide63 0.002451 76.55 NA
2 DRB1_1301 TYLNLTGEIADL 1 YLNLTGEIA 0.333 peptide63 0.000496 94.89 NA
3 DRB1_1301 YLNLTGEIADLE 3 LTGEIADLE 0.533 peptide63 0.000357 95.00 NA
4 DRB1_1301 LNLTGEIADLEQ 2 LTGEIADLE 0.867 peptide63 0.000549 94.22 NA
5 DRB1_1301 NLTGEIADLEQR 1 LTGEIADLE 0.593 peptide63 0.000546 94.26 NA
6 DRB1_1301 LTGEIADLEQRS 2 GEIADLEQR 0.480 peptide63 0.000513 94.67 NA
7 DRB1_1301 TGEIADLEQRSE 3 IADLEQRSE 0.647 peptide63 0.001186 86.84 NA
8 DRB1_1301 GEIADLEQRSES 2 IADLEQRSE 0.773 peptide63 0.001931 80.15 NA
9 DRB1_1301 EIADLEQRSESL 1 IADLEQRSE 0.533 peptide63 0.000743 91.78 NA
10 DRB1_1301 IADLEQRSESLR 3 LEQRSESLR 0.940 peptide63 0.014232 44.61 NA
11 DRB1_1301 ADLEQRSESLRN 2 LEQRSESLR 0.993 peptide63 0.043487 26.35 NA
--------------------------------------------------------------------------------------------------------------------------------------------
Number of strong binders: 0 Number of weak binders: 0
--------------------------------------------------------------------------------------------------------------------------------------------
# Allele: DRB1_1301
--------------------------------------------------------------------------------------------------------------------------------------------
Pos MHC Peptide Of Core Core_Rel Identity Score_EL %Rank_EL Exp_Bind BindLevel
--------------------------------------------------------------------------------------------------------------------------------------------
1 DRB1_1301 TEELQSLIYNIN 3 LQSLIYNIN 0.653 peptide64 0.001211 86.58 NA
2 DRB1_1301 EELQSLIYNINN 2 LQSLIYNIN 0.827 peptide64 0.001822 81.08 NA
3 DRB1_1301 ELQSLIYNINNT 1 LQSLIYNIN 0.627 peptide64 0.001071 88.05 NA
4 DRB1_1301 LQSLIYNINNTL 3 LIYNINNTL 0.973 peptide64 0.012609 46.78 NA
5 DRB1_1301 QSLIYNINNTLV 2 LIYNINNTL 0.887 peptide64 0.040251 27.45 NA
6 DRB1_1301 SLIYNINNTLVD 1 LIYNINNTL 0.487 peptide64 0.021959 36.94 NA
7 DRB1_1301 LIYNINNTLVDL 2 YNINNTLVD 0.533 peptide64 0.004114 67.77 NA
8 DRB1_1301 IYNINNTLVDLE 1 YNINNTLVD 0.653 peptide64 0.002456 76.52 NA
9 DRB1_1301 YNINNTLVDLEW 2 INNTLVDLE 0.667 peptide64 0.000484 95.00 NA
10 DRB1_1301 NINNTLVDLEWL 1 INNTLVDLE 0.747 peptide64 0.000283 95.00 NA
11 DRB1_1301 INNTLVDLEWLN 2 NTLVDLEWL 0.313 peptide64 0.000181 95.00 NA
12 DRB1_1301 NNTLVDLEWLNR 3 LVDLEWLNR 0.740 peptide64 0.002043 79.35 NA
13 DRB1_1301 NTLVDLEWLNRV 2 LVDLEWLNR 0.687 peptide64 0.002570 75.73 NA
14 DRB1_1301 TLVDLEWLNRVE 1 LVDLEWLNR 0.440 peptide64 0.001544 83.45 NA
15 DRB1_1301 LVDLEWLNRVET 3 LEWLNRVET 0.860 peptide64 0.004562 65.80 NA
16 DRB1_1301 VDLEWLNRVETY 2 LEWLNRVET 0.967 peptide64 0.018626 39.79 NA
17 DRB1_1301 DLEWLNRVETYI 1 LEWLNRVET 0.773 peptide64 0.004318 66.87 NA
18 DRB1_1301 LEWLNRVETYIK 3 LNRVETYIK 0.533 peptide64 0.002290 77.66 NA
19 DRB1_1301 EWLNRVETYIKW 2 LNRVETYIK 0.833 peptide64 0.002572 75.72 NA
20 DRB1_1301 WLNRVETYIKWP 1 LNRVETYIK 0.800 peptide64 0.001456 84.20 NA
21 DRB1_1301 LNRVETYIKWPW 3 VETYIKWPW 0.860 peptide64 0.006053 60.55 NA
22 DRB1_1301 NRVETYIKWPWW 2 VETYIKWPW 0.987 peptide64 0.011395 48.68 NA
23 DRB1_1301 RVETYIKWPWWV 1 VETYIKWPW 0.733 peptide64 0.002612 75.45 NA
24 DRB1_1301 VETYIKWPWWVW 3 YIKWPWWVW 0.333 peptide64 0.000163 95.00 NA
25 DRB1_1301 ETYIKWPWWVWL 2 YIKWPWWVW 0.460 peptide64 0.000089 95.00 NA
26 DRB1_1301 TYIKWPWWVWLI 3 KWPWWVWLI 0.513 peptide64 0.000067 95.00 NA
27 DRB1_1301 YIKWPWWVWLII 2 KWPWWVWLI 0.620 peptide64 0.000043 95.00 NA
28 DRB1_1301 IKWPWWVWLIIF 1 KWPWWVWLI 0.547 peptide64 0.000031 95.00 NA
29 DRB1_1301 KWPWWVWLIIFI 3 WWVWLIIFI 0.627 peptide64 0.000026 95.00 NA
30 DRB1_1301 WPWWVWLIIFIV 3 WVWLIIFIV 0.500 peptide64 0.000036 95.00 NA
31 DRB1_1301 PWWVWLIIFIVL 2 WVWLIIFIV 0.547 peptide64 0.000046 95.00 NA
32 DRB1_1301 WWVWLIIFIVLI 3 WLIIFIVLI 0.333 peptide64 0.000039 95.00 NA
33 DRB1_1301 WVWLIIFIVLIF 3 LIIFIVLIF 0.840 peptide64 0.000160 95.00 NA
34 DRB1_1301 VWLIIFIVLIFV 2 LIIFIVLIF 0.887 peptide64 0.000616 93.38 NA
35 DRB1_1301 WLIIFIVLIFVV 1 LIIFIVLIF 0.520 peptide64 0.000414 95.00 NA
36 DRB1_1301 LIIFIVLIFVVS 2 IFIVLIFVV 0.600 peptide64 0.000111 95.00 NA
37 DRB1_1301 IIFIVLIFVVSL 3 IVLIFVVSL 0.467 peptide64 0.000143 95.00 NA
38 DRB1_1301 IFIVLIFVVSLL 2 IVLIFVVSL 0.500 peptide64 0.000183 95.00 NA
39 DRB1_1301 FIVLIFVVSLLV 3 LIFVVSLLV 0.500 peptide64 0.000345 95.00 NA
40 DRB1_1301 IVLIFVVSLLVF 2 LIFVVSLLV 0.773 peptide64 0.000754 91.65 NA
41 DRB1_1301 VLIFVVSLLVFC 1 LIFVVSLLV 0.667 peptide64 0.000245 95.00 NA
42 DRB1_1301 LIFVVSLLVFCC 0 LIFVVSLLV 0.093 peptide64 0.000050 95.00 NA
43 DRB1_1301 IFVVSLLVFCCI 2 VVSLLVFCC 0.387 peptide64 0.000029 95.00 NA
44 DRB1_1301 FVVSLLVFCCIS 1 VVSLLVFCC 0.493 peptide64 0.000019 95.00 NA
45 DRB1_1301 VVSLLVFCCIST 3 LLVFCCIST 0.707 peptide64 0.000018 95.00 NA
46 DRB1_1301 VSLLVFCCISTG 3 LVFCCISTG 0.540 peptide64 0.000057 95.00 NA
47 DRB1_1301 SLLVFCCISTGC 2 LVFCCISTG 0.620 peptide64 0.000020 95.00 NA
48 DRB1_1301 LLVFCCISTGCC 3 FCCISTGCC 0.507 peptide64 0.000015 95.00 NA
49 DRB1_1301 LVFCCISTGCCG 2 FCCISTGCC 0.627 peptide64 0.000020 95.00 NA
50 DRB1_1301 VFCCISTGCCGC 1 FCCISTGCC 0.567 peptide64 0.000007 95.00 NA
51 DRB1_1301 FCCISTGCCGCC 3 ISTGCCGCC 0.367 peptide64 0.000003 95.00 NA
52 DRB1_1301 CCISTGCCGCCG 2 ISTGCCGCC 0.560 peptide64 0.000003 95.00 NA
53 DRB1_1301 CISTGCCGCCGC 1 ISTGCCGCC 0.580 peptide64 0.000002 95.00 NA
54 DRB1_1301 ISTGCCGCCGCC 0 ISTGCCGCC 0.200 peptide64 0.000001 95.00 NA
55 DRB1_1301 STGCCGCCGCCC 3 CCGCCGCCC 0.473 peptide64 0.000002 95.00 NA
56 DRB1_1301 TGCCGCCGCCCA 2 CCGCCGCCC 0.427 peptide64 0.000002 95.00 NA
57 DRB1_1301 GCCGCCGCCCAC 1 CCGCCGCCC 0.273 peptide64 0.000001 95.00 NA
58 DRB1_1301 CCGCCGCCCACF 3 CCGCCCACF 0.553 peptide64 0.000001 95.00 NA
--------------------------------------------------------------------------------------------------------------------------------------------
Number of strong binders: 0 Number of weak binders: 0
--------------------------------------------------------------------------------------------------------------------------------------------
# Allele: DRB1_1301
--------------------------------------------------------------------------------------------------------------------------------------------
Pos MHC Peptide Of Core Core_Rel Identity Score_EL %Rank_EL Exp_Bind BindLevel
--------------------------------------------------------------------------------------------------------------------------------------------
1 DRB1_1301 GCCRGPRLQPYE 2 CRGPRLQPY 0.500 peptide65 0.000054 95.00 NA
2 DRB1_1301 CCRGPRLQPYEV 1 CRGPRLQPY 0.567 peptide65 0.000033 95.00 NA
3 DRB1_1301 CRGPRLQPYEVF 3 PRLQPYEVF 0.740 peptide65 0.000116 95.00 NA
4 DRB1_1301 RGPRLQPYEVFE 2 PRLQPYEVF 0.847 peptide65 0.000397 95.00 NA
5 DRB1_1301 GPRLQPYEVFEK 3 LQPYEVFEK 0.987 peptide65 0.032611 30.61 NA
6 DRB1_1301 PRLQPYEVFEKV 2 LQPYEVFEK 1.000 peptide65 0.057719 22.55 NA
7 DRB1_1301 RLQPYEVFEKVH 1 LQPYEVFEK 1.000 peptide65 0.015512 43.06 NA
8 DRB1_1301 LQPYEVFEKVHV 3 YEVFEKVHV 1.000 peptide65 0.063668 21.27 NA
9 DRB1_1301 QPYEVFEKVHVQ 2 YEVFEKVHV 1.000 peptide65 0.192365 9.47 NA
--------------------------------------------------------------------------------------------------------------------------------------------
Number of strong binders: 0 Number of weak binders: 0
--------------------------------------------------------------------------------------------------------------------------------------------

## Sheet: S9 NetMHCIIpan analysis 13 resi
# NetMHCIIpan version 4.1
# Input is in FASTA format
# Peptide length 13
# Prediction Mode: EL
# Threshold for Strong binding peptides (%Rank) 1%
# Threshold for Weak binding peptides (%Rank) 5%
# Allele: DRB1_1101
--------------------------------------------------------------------------------------------------------------------------------------------
Pos MHC Peptide Of Core Core_Rel Identity Score_EL %Rank_EL Exp_Bind BindLevel
--------------------------------------------------------------------------------------------------------------------------------------------
1 DRB1_1101 NFRRFFSKFNVQA 4 FFSKFNVQA 0.713 peptide3 0.035994 22.75 NA
2 DRB1_1101 FRRFFSKFNVQAP 3 FFSKFNVQA 0.993 peptide3 0.259467 6.26 NA
3 DRB1_1101 RRFFSKFNVQAPA 2 FFSKFNVQA 0.987 peptide3 0.338953 4.75 NA <=WB
4 DRB1_1101 RFFSKFNVQAPAV 1 FFSKFNVQA 0.927 peptide3 0.044935 20.32 NA
5 DRB1_1101 FFSKFNVQAPAVV 4 FNVQAPAVV 0.707 peptide3 0.004719 53.13 NA
--------------------------------------------------------------------------------------------------------------------------------------------
Number of strong binders: 0 Number of weak binders: 1
--------------------------------------------------------------------------------------------------------------------------------------------
# Allele: DRB1_1101
--------------------------------------------------------------------------------------------------------------------------------------------
Pos MHC Peptide Of Core Core_Rel Identity Score_EL %Rank_EL Exp_Bind BindLevel
--------------------------------------------------------------------------------------------------------------------------------------------
1 DRB1_1101 GFEIGISQEPFDP 3 IGISQEPFD 0.627 peptide5 0.005628 49.82 NA
2 DRB1_1101 FEIGISQEPFDPS 2 IGISQEPFD 0.680 peptide5 0.002908 61.66 NA
3 DRB1_1101 EIGISQEPFDPSG 3 ISQEPFDPS 0.560 peptide5 0.002139 67.00 NA
4 DRB1_1101 IGISQEPFDPSGY 2 ISQEPFDPS 0.793 peptide5 0.001174 77.02 NA
5 DRB1_1101 GISQEPFDPSGYQ 1 ISQEPFDPS 0.560 peptide5 0.000595 86.47 NA
6 DRB1_1101 ISQEPFDPSGYQL 2 QEPFDPSGY 0.627 peptide5 0.000129 95.00 NA
7 DRB1_1101 SQEPFDPSGYQLY 4 FDPSGYQLY 0.873 peptide5 0.003929 56.37 NA
8 DRB1_1101 QEPFDPSGYQLYL 3 FDPSGYQLY 0.980 peptide5 0.007644 44.56 NA
--------------------------------------------------------------------------------------------------------------------------------------------
Number of strong binders: 0 Number of weak binders: 0
--------------------------------------------------------------------------------------------------------------------------------------------
# Allele: DRB1_1101
--------------------------------------------------------------------------------------------------------------------------------------------
Pos MHC Peptide Of Core Core_Rel Identity Score_EL %Rank_EL Exp_Bind BindLevel
--------------------------------------------------------------------------------------------------------------------------------------------
1 DRB1_1101 HGKVVSNQPLLVN 3 VVSNQPLLV 0.967 peptide13 0.044306 20.47 NA
2 DRB1_1101 GKVVSNQPLLVNC 2 VVSNQPLLV 0.860 peptide13 0.007283 45.36 NA
3 DRB1_1101 KVVSNQPLLVNCL 1 VVSNQPLLV 0.593 peptide13 0.000844 81.90 NA
4 DRB1_1101 VVSNQPLLVNCLL 1 VSNQPLLVN 0.447 peptide13 0.000064 95.00 NA
--------------------------------------------------------------------------------------------------------------------------------------------
Number of strong binders: 0 Number of weak binders: 0
--------------------------------------------------------------------------------------------------------------------------------------------
# Allele: DRB1_1101
--------------------------------------------------------------------------------------------------------------------------------------------
Pos MHC Peptide Of Core Core_Rel Identity Score_EL %Rank_EL Exp_Bind BindLevel
--------------------------------------------------------------------------------------------------------------------------------------------
1 DRB1_1101 RAPEALRFNINDT 3 EALRFNIND 0.473 peptide15 0.001148 77.38 NA
2 DRB1_1101 APEALRFNINDTS 4 LRFNINDTS 0.800 peptide15 0.004285 54.74 NA
--------------------------------------------------------------------------------------------------------------------------------------------
Number of strong binders: 0 Number of weak binders: 0
--------------------------------------------------------------------------------------------------------------------------------------------
# Allele: DRB1_1101
--------------------------------------------------------------------------------------------------------------------------------------------
Pos MHC Peptide Of Core Core_Rel Identity Score_EL %Rank_EL Exp_Bind BindLevel
--------------------------------------------------------------------------------------------------------------------------------------------
1 DRB1_1101 LAEGSIVLHTALG 4 SIVLHTALG 0.593 peptide16 0.000884 81.22 NA
2 DRB1_1101 AEGSIVLHTALGT 4 IVLHTALGT 0.600 peptide16 0.010583 39.28 NA
3 DRB1_1101 EGSIVLHTALGTN 3 IVLHTALGT 0.907 peptide16 0.046186 20.02 NA
--------------------------------------------------------------------------------------------------------------------------------------------
Number of strong binders: 0 Number of weak binders: 0
--------------------------------------------------------------------------------------------------------------------------------------------
# Allele: DRB1_1101
--------------------------------------------------------------------------------------------------------------------------------------------
Pos MHC Peptide Of Core Core_Rel Identity Score_EL %Rank_EL Exp_Bind BindLevel
--------------------------------------------------------------------------------------------------------------------------------------------
1 DRB1_1101 GATQVPYYCFLKV 3 QVPYYCFLK 0.787 peptide18 0.000239 94.82 NA
--------------------------------------------------------------------------------------------------------------------------------------------
Number of strong binders: 0 Number of weak binders: 0
--------------------------------------------------------------------------------------------------------------------------------------------
# Allele: DRB1_1101
--------------------------------------------------------------------------------------------------------------------------------------------
Pos MHC Peptide Of Core Core_Rel Identity Score_EL %Rank_EL Exp_Bind BindLevel
--------------------------------------------------------------------------------------------------------------------------------------------
1 DRB1_1101 DALIEVQGTAIQR 3 IEVQGTAIQ 0.993 peptide23 0.075663 15.16 NA
2 DRB1_1101 ALIEVQGTAIQRI 2 IEVQGTAIQ 0.960 peptide23 0.032378 23.97 NA
3 DRB1_1101 LIEVQGTAIQRIL 1 IEVQGTAIQ 0.527 peptide23 0.003416 58.83 NA
4 DRB1_1101 IEVQGTAIQRILY 4 GTAIQRILY 0.447 peptide23 0.001228 76.29 NA
5 DRB1_1101 EVQGTAIQRILYC 3 GTAIQRILY 0.820 peptide23 0.001409 74.05 NA
6 DRB1_1101 VQGTAIQRILYCD 2 GTAIQRILY 0.653 peptide23 0.001281 75.57 NA
7 DRB1_1101 QGTAIQRILYCDD 2 TAIQRILYC 0.333 peptide23 0.000826 82.21 NA
8 DRB1_1101 GTAIQRILYCDDP 3 IQRILYCDD 0.713 peptide23 0.001198 76.70 NA
9 DRB1_1101 TAIQRILYCDDPV 2 IQRILYCDD 0.660 peptide23 0.000610 86.14 NA
10 DRB1_1101 AIQRILYCDDPVS 4 ILYCDDPVS 0.720 peptide23 0.001891 69.06 NA
11 DRB1_1101 IQRILYCDDPVSQ 3 ILYCDDPVS 0.853 peptide23 0.016744 32.43 NA
12 DRB1_1101 QRILYCDDPVSQL 2 ILYCDDPVS 0.733 peptide23 0.009730 40.62 NA
13 DRB1_1101 RILYCDDPVSQLK 1 ILYCDDPVS 0.467 peptide23 0.003170 60.01 NA
14 DRB1_1101 ILYCDDPVSQLKC 1 LYCDDPVSQ 0.427 peptide23 0.000112 95.00 NA
15 DRB1_1101 LYCDDPVSQLKCS 3 DDPVSQLKC 0.433 peptide23 0.000050 95.00 NA
16 DRB1_1101 YCDDPVSQLKCSQ 4 PVSQLKCSQ 0.593 peptide23 0.000088 95.00 NA
17 DRB1_1101 CDDPVSQLKCSQV 3 PVSQLKCSQ 0.527 peptide23 0.000435 89.91 NA
18 DRB1_1101 DDPVSQLKCSQVA 3 VSQLKCSQV 0.540 peptide23 0.001653 71.37 NA
19 DRB1_1101 DPVSQLKCSQVAF 2 VSQLKCSQV 0.493 peptide23 0.000602 86.31 NA
--------------------------------------------------------------------------------------------------------------------------------------------
Number of strong binders: 0 Number of weak binders: 0
--------------------------------------------------------------------------------------------------------------------------------------------
# Allele: DRB1_1101
--------------------------------------------------------------------------------------------------------------------------------------------
Pos MHC Peptide Of Core Core_Rel Identity Score_EL %Rank_EL Exp_Bind BindLevel
--------------------------------------------------------------------------------------------------------------------------------------------
1 DRB1_1101 PSFNDHSFVNITV 2 FNDHSFVNI 0.773 peptide25 0.001739 70.43 NA
2 DRB1_1101 SFNDHSFVNITVS 1 FNDHSFVNI 0.387 peptide25 0.000754 83.44 NA
--------------------------------------------------------------------------------------------------------------------------------------------
Number of strong binders: 0 Number of weak binders: 0
--------------------------------------------------------------------------------------------------------------------------------------------
# Allele: DRB1_1101
--------------------------------------------------------------------------------------------------------------------------------------------
Pos MHC Peptide Of Core Core_Rel Identity Score_EL %Rank_EL Exp_Bind BindLevel
--------------------------------------------------------------------------------------------------------------------------------------------
1 DRB1_1101 GFSSFCVDTRQFT 4 FCVDTRQFT 0.720 peptide27 0.003509 58.38 NA
2 DRB1_1101 FSSFCVDTRQFTI 3 FCVDTRQFT 0.980 peptide27 0.013847 35.21 NA
--------------------------------------------------------------------------------------------------------------------------------------------
Number of strong binders: 0 Number of weak binders: 0
--------------------------------------------------------------------------------------------------------------------------------------------
# Allele: DRB1_1101
--------------------------------------------------------------------------------------------------------------------------------------------
Pos MHC Peptide Of Core Core_Rel Identity Score_EL %Rank_EL Exp_Bind BindLevel
--------------------------------------------------------------------------------------------------------------------------------------------
1 DRB1_1101 CPFTLQSVNDYLS 2 FTLQSVNDY 0.673 peptide29 0.001718 70.66 NA
2 DRB1_1101 PFTLQSVNDYLSF 3 LQSVNDYLS 0.753 peptide29 0.003764 57.16 NA
3 DRB1_1101 FTLQSVNDYLSFS 2 LQSVNDYLS 0.913 peptide29 0.001917 68.84 NA
4 DRB1_1101 TLQSVNDYLSFSK 1 LQSVNDYLS 0.660 peptide29 0.001177 76.98 NA
5 DRB1_1101 LQSVNDYLSFSKF 3 VNDYLSFSK 0.660 peptide29 0.000444 89.72 NA
6 DRB1_1101 QSVNDYLSFSKFC 2 VNDYLSFSK 0.627 peptide29 0.000219 95.00 NA
7 DRB1_1101 SVNDYLSFSKFCV 4 YLSFSKFCV 0.953 peptide29 0.013450 35.62 NA
8 DRB1_1101 VNDYLSFSKFCVS 3 YLSFSKFCV 0.993 peptide29 0.095374 13.13 NA
9 DRB1_1101 NDYLSFSKFCVST 2 YLSFSKFCV 0.987 peptide29 0.081640 14.48 NA
10 DRB1_1101 DYLSFSKFCVSTS 1 YLSFSKFCV 0.933 peptide29 0.012118 37.15 NA
--------------------------------------------------------------------------------------------------------------------------------------------
Number of strong binders: 0 Number of weak binders: 0
--------------------------------------------------------------------------------------------------------------------------------------------
# Allele: DRB1_1101
--------------------------------------------------------------------------------------------------------------------------------------------
Pos MHC Peptide Of Core Core_Rel Identity Score_EL %Rank_EL Exp_Bind BindLevel
--------------------------------------------------------------------------------------------------------------------------------------------
1 DRB1_1101 LASACTIDLFGYP 2 SACTIDLFG 0.420 peptide30 0.000050 95.00 NA
--------------------------------------------------------------------------------------------------------------------------------------------
Number of strong binders: 0 Number of weak binders: 0
--------------------------------------------------------------------------------------------------------------------------------------------
# Allele: DRB1_1101
--------------------------------------------------------------------------------------------------------------------------------------------
Pos MHC Peptide Of Core Core_Rel Identity Score_EL %Rank_EL Exp_Bind BindLevel
--------------------------------------------------------------------------------------------------------------------------------------------
1 DRB1_1101 YYTSDSGQLLAFK 1 YTSDSGQLL 0.713 peptide36 0.000610 86.14 NA
2 DRB1_1101 YTSDSGQLLAFKN 3 DSGQLLAFK 0.480 peptide36 0.000167 95.00 NA
3 DRB1_1101 TSDSGQLLAFKNV 3 SGQLLAFKN 0.440 peptide36 0.000272 93.99 NA
4 DRB1_1101 SDSGQLLAFKNVT 4 QLLAFKNVT 0.620 peptide36 0.000823 82.26 NA
5 DRB1_1101 DSGQLLAFKNVTS 4 LLAFKNVTS 0.613 peptide36 0.009630 40.78 NA
6 DRB1_1101 SGQLLAFKNVTSG 3 LLAFKNVTS 0.940 peptide36 0.097333 12.96 NA
--------------------------------------------------------------------------------------------------------------------------------------------
Number of strong binders: 0 Number of weak binders: 0
--------------------------------------------------------------------------------------------------------------------------------------------
# Allele: DRB1_1101
--------------------------------------------------------------------------------------------------------------------------------------------
Pos MHC Peptide Of Core Core_Rel Identity Score_EL %Rank_EL Exp_Bind BindLevel
--------------------------------------------------------------------------------------------------------------------------------------------
1 DRB1_1101 VYSVTPCSFSEQA 1 YSVTPCSFS 0.560 peptide37 0.001089 78.18 NA
2 DRB1_1101 YSVTPCSFSEQAA 2 VTPCSFSEQ 0.760 peptide37 0.000434 89.94 NA
3 DRB1_1101 SVTPCSFSEQAAY 1 VTPCSFSEQ 0.473 peptide37 0.000270 94.05 NA
4 DRB1_1101 VTPCSFSEQAAYV 2 PCSFSEQAA 0.293 peptide37 0.000132 95.00 NA
5 DRB1_1101 TPCSFSEQAAYVD 4 FSEQAAYVD 0.667 peptide37 0.000694 84.47 NA
6 DRB1_1101 PCSFSEQAAYVDD 3 FSEQAAYVD 0.960 peptide37 0.002872 61.89 NA
7 DRB1_1101 CSFSEQAAYVDDD 2 FSEQAAYVD 0.853 peptide37 0.002068 67.59 NA
8 DRB1_1101 SFSEQAAYVDDDI 1 FSEQAAYVD 0.713 peptide37 0.001538 72.64 NA
9 DRB1_1101 FSEQAAYVDDDIV 2 EQAAYVDDD 0.400 peptide37 0.000572 86.96 NA
10 DRB1_1101 SEQAAYVDDDIVG 2 QAAYVDDDI 0.147 peptide37 0.000669 84.90 NA
11 DRB1_1101 EQAAYVDDDIVGV 4 YVDDDIVGV 0.407 peptide37 0.001177 76.98 NA
12 DRB1_1101 QAAYVDDDIVGVI 3 YVDDDIVGV 0.793 peptide37 0.002320 65.49 NA
13 DRB1_1101 AAYVDDDIVGVIS 2 YVDDDIVGV 0.713 peptide37 0.001274 75.67 NA
14 DRB1_1101 AYVDDDIVGVISS 2 VDDDIVGVI 0.287 peptide37 0.000350 92.04 NA
--------------------------------------------------------------------------------------------------------------------------------------------
Number of strong binders: 0 Number of weak binders: 0
--------------------------------------------------------------------------------------------------------------------------------------------
# Allele: DRB1_1101
--------------------------------------------------------------------------------------------------------------------------------------------
Pos MHC Peptide Of Core Core_Rel Identity Score_EL %Rank_EL Exp_Bind BindLevel
--------------------------------------------------------------------------------------------------------------------------------------------
1 DRB1_1101 FFYHSNDGSNCTE 2 YHSNDGSNC 0.700 peptide38 0.001419 73.95 NA
2 DRB1_1101 FYHSNDGSNCTEP 1 YHSNDGSNC 0.887 peptide38 0.000637 85.56 NA
3 DRB1_1101 YHSNDGSNCTEPV 0 YHSNDGSNC 0.247 peptide38 0.000100 95.00 NA
4 DRB1_1101 HSNDGSNCTEPVL 3 DGSNCTEPV 0.600 peptide38 0.000087 95.00 NA
--------------------------------------------------------------------------------------------------------------------------------------------
Number of strong binders: 0 Number of weak binders: 0
--------------------------------------------------------------------------------------------------------------------------------------------
# Allele: DRB1_1101
--------------------------------------------------------------------------------------------------------------------------------------------
Pos MHC Peptide Of Core Core_Rel Identity Score_EL %Rank_EL Exp_Bind BindLevel
--------------------------------------------------------------------------------------------------------------------------------------------
1 DRB1_1101 YSNIGVCKSGSIG 3 IGVCKSGSI 0.813 peptide39 0.002151 66.90 NA
--------------------------------------------------------------------------------------------------------------------------------------------
Number of strong binders: 0 Number of weak binders: 0
--------------------------------------------------------------------------------------------------------------------------------------------
# Allele: DRB1_1101
--------------------------------------------------------------------------------------------------------------------------------------------
Pos MHC Peptide Of Core Core_Rel Identity Score_EL %Rank_EL Exp_Bind BindLevel
--------------------------------------------------------------------------------------------------------------------------------------------
1 DRB1_1101 TGNISIPTNFSMS 2 NISIPTNFS 0.620 peptide41 0.003048 60.78 NA
2 DRB1_1101 GNISIPTNFSMSI 1 NISIPTNFS 0.460 peptide41 0.000921 80.58 NA
3 DRB1_1101 NISIPTNFSMSIR 3 IPTNFSMSI 0.327 peptide41 0.000300 93.29 NA
4 DRB1_1101 ISIPTNFSMSIRT 3 PTNFSMSIR 0.373 peptide41 0.000223 95.00 NA
5 DRB1_1101 SIPTNFSMSIRTE 4 NFSMSIRTE 0.280 peptide41 0.000487 88.79 NA
6 DRB1_1101 IPTNFSMSIRTEY 4 FSMSIRTEY 0.973 peptide41 0.055665 18.11 NA
7 DRB1_1101 PTNFSMSIRTEYL 3 FSMSIRTEY 0.993 peptide41 0.191511 8.16 NA
8 DRB1_1101 TNFSMSIRTEYLQ 2 FSMSIRTEY 0.987 peptide41 0.122337 11.19 NA
9 DRB1_1101 NFSMSIRTEYLQL 1 FSMSIRTEY 0.733 peptide41 0.010178 39.88 NA
10 DRB1_1101 FSMSIRTEYLQLY 2 MSIRTEYLQ 0.633 peptide41 0.001932 68.72 NA
11 DRB1_1101 SMSIRTEYLQLYN 3 IRTEYLQLY 0.633 peptide41 0.003055 60.73 NA
12 DRB1_1101 MSIRTEYLQLYNT 2 IRTEYLQLY 0.727 peptide41 0.001644 71.47 NA
13 DRB1_1101 SIRTEYLQLYNTP 2 RTEYLQLYN 0.240 peptide41 0.001021 79.10 NA
14 DRB1_1101 IRTEYLQLYNTPV 4 YLQLYNTPV 0.947 peptide41 0.014842 34.17 NA
15 DRB1_1101 RTEYLQLYNTPVS 3 YLQLYNTPV 0.980 peptide41 0.128558 10.82 NA
16 DRB1_1101 TEYLQLYNTPVSV 2 YLQLYNTPV 0.747 peptide41 0.055382 18.16 NA
17 DRB1_1101 EYLQLYNTPVSVD 2 LQLYNTPVS 0.507 peptide41 0.020350 29.77 NA
18 DRB1_1101 YLQLYNTPVSVDC 3 LYNTPVSVD 0.507 peptide41 0.002063 67.63 NA
19 DRB1_1101 LQLYNTPVSVDCA 2 LYNTPVSVD 0.720 peptide41 0.001598 71.98 NA
20 DRB1_1101 QLYNTPVSVDCAT 1 LYNTPVSVD 0.607 peptide41 0.000784 82.93 NA
21 DRB1_1101 LYNTPVSVDCATY 2 NTPVSVDCA 0.393 peptide41 0.000309 93.07 NA
22 DRB1_1101 YNTPVSVDCATYV 4 VSVDCATYV 0.360 peptide41 0.000286 93.64 NA
23 DRB1_1101 NTPVSVDCATYVC 3 VSVDCATYV 0.600 peptide41 0.000172 95.00 NA
24 DRB1_1101 TPVSVDCATYVCN 2 VSVDCATYV 0.493 peptide41 0.000145 95.00 NA
25 DRB1_1101 PVSVDCATYVCNG 3 VDCATYVCN 0.467 peptide41 0.000129 95.00 NA
26 DRB1_1101 VSVDCATYVCNGN 2 VDCATYVCN 0.447 peptide41 0.000072 95.00 NA
27 DRB1_1101 SVDCATYVCNGNS 3 CATYVCNGN 0.400 peptide41 0.000089 95.00 NA
28 DRB1_1101 VDCATYVCNGNSR 3 ATYVCNGNS 0.473 peptide41 0.000190 95.00 NA
29 DRB1_1101 DCATYVCNGNSRC 4 YVCNGNSRC 0.660 peptide41 0.000558 87.26 NA
30 DRB1_1101 CATYVCNGNSRCK 3 YVCNGNSRC 0.933 peptide41 0.005556 50.03 NA
31 DRB1_1101 ATYVCNGNSRCKQ 2 YVCNGNSRC 0.973 peptide41 0.028036 25.70 NA
32 DRB1_1101 TYVCNGNSRCKQL 1 YVCNGNSRC 0.853 peptide41 0.002303 65.63 NA
33 DRB1_1101 YVCNGNSRCKQLL 2 CNGNSRCKQ 0.400 peptide41 0.000097 95.00 NA
34 DRB1_1101 VCNGNSRCKQLLT 1 CNGNSRCKQ 0.253 peptide41 0.000056 95.00 NA
35 DRB1_1101 CNGNSRCKQLLTQ 4 SRCKQLLTQ 0.620 peptide41 0.000514 88.21 NA
36 DRB1_1101 NGNSRCKQLLTQY 3 SRCKQLLTQ 0.673 peptide41 0.001636 71.56 NA
--------------------------------------------------------------------------------------------------------------------------------------------
Number of strong binders: 0 Number of weak binders: 0
--------------------------------------------------------------------------------------------------------------------------------------------
# Allele: DRB1_1101
--------------------------------------------------------------------------------------------------------------------------------------------
Pos MHC Peptide Of Core Core_Rel Identity Score_EL %Rank_EL Exp_Bind BindLevel
--------------------------------------------------------------------------------------------------------------------------------------------
1 DRB1_1101 RLESVEVNSMLTI 4 VEVNSMLTI 0.487 peptide43 0.000281 93.77 NA
2 DRB1_1101 LESVEVNSMLTIS 3 VEVNSMLTI 0.787 peptide43 0.000699 84.38 NA
3 DRB1_1101 ESVEVNSMLTISE 2 VEVNSMLTI 0.507 peptide43 0.002023 67.96 NA
4 DRB1_1101 SVEVNSMLTISEE 3 VNSMLTISE 0.833 peptide43 0.005719 49.55 NA
5 DRB1_1101 VEVNSMLTISEEA 2 VNSMLTISE 0.873 peptide43 0.004578 53.66 NA
6 DRB1_1101 EVNSMLTISEEAL 1 VNSMLTISE 0.407 peptide43 0.001008 79.28 NA
7 DRB1_1101 VNSMLTISEEALQ 4 LTISEEALQ 0.487 peptide43 0.002989 61.15 NA
8 DRB1_1101 NSMLTISEEALQL 3 LTISEEALQ 0.867 peptide43 0.005389 50.65 NA
--------------------------------------------------------------------------------------------------------------------------------------------
Number of strong binders: 0 Number of weak binders: 0
--------------------------------------------------------------------------------------------------------------------------------------------
# Allele: DRB1_1101
--------------------------------------------------------------------------------------------------------------------------------------------
Pos MHC Peptide Of Core Core_Rel Identity Score_EL %Rank_EL Exp_Bind BindLevel
--------------------------------------------------------------------------------------------------------------------------------------------
1 DRB1_1101 ISSFNGDGYNFTN 3 FNGDGYNFT 0.820 peptide44 0.002719 62.85 NA
2 DRB1_1101 SSFNGDGYNFTNV 2 FNGDGYNFT 0.820 peptide44 0.001928 68.75 NA
3 DRB1_1101 SFNGDGYNFTNVL 1 FNGDGYNFT 0.447 peptide44 0.000274 93.94 NA
4 DRB1_1101 FNGDGYNFTNVLG 3 DGYNFTNVL 0.520 peptide44 0.000315 92.91 NA
5 DRB1_1101 NGDGYNFTNVLGV 4 YNFTNVLGV 0.753 peptide44 0.004143 55.35 NA
6 DRB1_1101 GDGYNFTNVLGVS 3 YNFTNVLGV 0.947 peptide44 0.035434 22.93 NA
--------------------------------------------------------------------------------------------------------------------------------------------
Number of strong binders: 0 Number of weak binders: 0
--------------------------------------------------------------------------------------------------------------------------------------------
# Allele: DRB1_1101
--------------------------------------------------------------------------------------------------------------------------------------------
Pos MHC Peptide Of Core Core_Rel Identity Score_EL %Rank_EL Exp_Bind BindLevel
--------------------------------------------------------------------------------------------------------------------------------------------
1 DRB1_1101 KRSFIEDLLFNKV 3 FIEDLLFNK 0.587 peptide45 0.002622 63.47 NA
2 DRB1_1101 RSFIEDLLFNKVV 3 IEDLLFNKV 0.540 peptide45 0.002112 67.22 NA
3 DRB1_1101 SFIEDLLFNKVVT 2 IEDLLFNKV 0.540 peptide45 0.000940 80.26 NA
4 DRB1_1101 FIEDLLFNKVVTN 4 LLFNKVVTN 0.707 peptide45 0.003576 58.06 NA
5 DRB1_1101 IEDLLFNKVVTNG 3 LLFNKVVTN 0.867 peptide45 0.024763 27.24 NA
6 DRB1_1101 EDLLFNKVVTNGL 2 LLFNKVVTN 0.560 peptide45 0.017897 31.50 NA
7 DRB1_1101 DLLFNKVVTNGLG 3 FNKVVTNGL 0.693 peptide45 0.031159 24.43 NA
8 DRB1_1101 LLFNKVVTNGLGT 2 FNKVVTNGL 0.827 peptide45 0.013823 35.23 NA
9 DRB1_1101 LFNKVVTNGLGTV 1 FNKVVTNGL 0.487 peptide45 0.003530 58.28 NA
10 DRB1_1101 FNKVVTNGLGTVD 3 VVTNGLGTV 0.653 peptide45 0.004101 55.55 NA
11 DRB1_1101 NKVVTNGLGTVDE 2 VVTNGLGTV 0.807 peptide45 0.005277 51.06 NA
12 DRB1_1101 KVVTNGLGTVDED 1 VVTNGLGTV 0.720 peptide45 0.001254 75.94 NA
13 DRB1_1101 VVTNGLGTVDEDY 3 NGLGTVDED 0.273 peptide45 0.000316 92.89 NA
14 DRB1_1101 VTNGLGTVDEDYK 2 NGLGTVDED 0.200 peptide45 0.000448 89.63 NA
15 DRB1_1101 TNGLGTVDEDYKR 3 LGTVDEDYK 0.687 peptide45 0.000913 80.72 NA
16 DRB1_1101 NGLGTVDEDYKRC 2 LGTVDEDYK 0.473 peptide45 0.000316 92.89 NA
17 DRB1_1101 GLGTVDEDYKRCS 4 VDEDYKRCS 0.440 peptide45 0.000290 93.54 NA
18 DRB1_1101 LGTVDEDYKRCSN 3 VDEDYKRCS 0.840 peptide45 0.001301 75.30 NA
19 DRB1_1101 GTVDEDYKRCSNG 2 VDEDYKRCS 0.800 peptide45 0.001584 72.13 NA
20 DRB1_1101 TVDEDYKRCSNGR 1 VDEDYKRCS 0.420 peptide45 0.000499 88.53 NA
21 DRB1_1101 VDEDYKRCSNGRS 4 YKRCSNGRS 0.980 peptide45 0.036842 22.48 NA
22 DRB1_1101 DEDYKRCSNGRSV 3 YKRCSNGRS 1.000 peptide45 0.191833 8.15 NA
23 DRB1_1101 EDYKRCSNGRSVA 2 YKRCSNGRS 1.000 peptide45 0.160705 9.27 NA
24 DRB1_1101 DYKRCSNGRSVAD 1 YKRCSNGRS 0.967 peptide45 0.032903 23.79 NA
25 DRB1_1101 YKRCSNGRSVADL 2 RCSNGRSVA 0.327 peptide45 0.000548 87.48 NA
26 DRB1_1101 KRCSNGRSVADLV 1 RCSNGRSVA 0.387 peptide45 0.000230 95.00 NA
27 DRB1_1101 RCSNGRSVADLVC 3 NGRSVADLV 0.413 peptide45 0.000045 95.00 NA
28 DRB1_1101 CSNGRSVADLVCA 4 RSVADLVCA 0.520 peptide45 0.000228 95.00 NA
29 DRB1_1101 SNGRSVADLVCAQ 3 RSVADLVCA 0.507 peptide45 0.000774 83.10 NA
30 DRB1_1101 NGRSVADLVCAQY 2 RSVADLVCA 0.347 peptide45 0.000829 82.16 NA
31 DRB1_1101 GRSVADLVCAQYY 3 VADLVCAQY 0.500 peptide45 0.000748 83.54 NA
32 DRB1_1101 RSVADLVCAQYYS 2 VADLVCAQY 0.500 peptide45 0.000402 90.73 NA
33 DRB1_1101 SVADLVCAQYYSG 4 LVCAQYYSG 0.460 peptide45 0.000536 87.74 NA
34 DRB1_1101 VADLVCAQYYSGV 3 LVCAQYYSG 0.820 peptide45 0.002052 67.72 NA
35 DRB1_1101 ADLVCAQYYSGVM 2 LVCAQYYSG 0.793 peptide45 0.000958 79.96 NA
36 DRB1_1101 DLVCAQYYSGVMV 1 LVCAQYYSG 0.527 peptide45 0.000154 95.00 NA
37 DRB1_1101 LVCAQYYSGVMVL 2 CAQYYSGVM 0.227 peptide45 0.000028 95.00 NA
38 DRB1_1101 VCAQYYSGVMVLP 3 QYYSGVMVL 0.387 peptide45 0.000074 95.00 NA
39 DRB1_1101 CAQYYSGVMVLPG 4 YSGVMVLPG 0.987 peptide45 0.014751 34.26 NA
40 DRB1_1101 AQYYSGVMVLPGV 3 YSGVMVLPG 1.000 peptide45 0.099088 12.82 NA
41 DRB1_1101 QYYSGVMVLPGVV 2 YSGVMVLPG 1.000 peptide45 0.052930 18.63 NA
42 DRB1_1101 YYSGVMVLPGVVD 1 YSGVMVLPG 0.793 peptide45 0.010215 39.83 NA
43 DRB1_1101 YSGVMVLPGVVDA 3 VMVLPGVVD 0.893 peptide45 0.005860 49.14 NA
44 DRB1_1101 SGVMVLPGVVDAE 2 VMVLPGVVD 0.893 peptide45 0.006734 46.71 NA
45 DRB1_1101 GVMVLPGVVDAEK 1 VMVLPGVVD 0.620 peptide45 0.002694 63.01 NA
46 DRB1_1101 VMVLPGVVDAEKL 2 VLPGVVDAE 0.647 peptide45 0.000602 86.31 NA
47 DRB1_1101 MVLPGVVDAEKLH 3 PGVVDAEKL 0.213 peptide45 0.000584 86.70 NA
48 DRB1_1101 VLPGVVDAEKLHM 4 VVDAEKLHM 0.953 peptide45 0.014623 34.40 NA
49 DRB1_1101 LPGVVDAEKLHMY 3 VVDAEKLHM 1.000 peptide45 0.095363 13.13 NA
50 DRB1_1101 PGVVDAEKLHMYS 2 VVDAEKLHM 0.993 peptide45 0.114955 11.67 NA
51 DRB1_1101 GVVDAEKLHMYSA 1 VVDAEKLHM 0.833 peptide45 0.016791 32.39 NA
52 DRB1_1101 VVDAEKLHMYSAS 2 DAEKLHMYS 0.293 peptide45 0.001060 78.57 NA
53 DRB1_1101 VDAEKLHMYSASL 4 KLHMYSASL 0.360 peptide45 0.000499 88.53 NA
54 DRB1_1101 DAEKLHMYSASLI 4 LHMYSASLI 0.673 peptide45 0.001957 68.51 NA
55 DRB1_1101 AEKLHMYSASLIG 3 LHMYSASLI 0.907 peptide45 0.011552 37.87 NA
56 DRB1_1101 EKLHMYSASLIGG 2 LHMYSASLI 0.673 peptide45 0.011780 37.58 NA
57 DRB1_1101 KLHMYSASLIGGM 3 MYSASLIGG 0.480 peptide45 0.004473 54.05 NA
58 DRB1_1101 LHMYSASLIGGMV 2 MYSASLIGG 0.427 peptide45 0.001052 78.68 NA
59 DRB1_1101 HMYSASLIGGMVL 2 YSASLIGGM 0.647 peptide45 0.000333 92.46 NA
60 DRB1_1101 MYSASLIGGMVLG 1 YSASLIGGM 0.653 peptide45 0.000094 95.00 NA
61 DRB1_1101 YSASLIGGMVLGG 4 LIGGMVLGG 0.733 peptide45 0.000426 90.13 NA
--------------------------------------------------------------------------------------------------------------------------------------------
Number of strong binders: 0 Number of weak binders: 0
--------------------------------------------------------------------------------------------------------------------------------------------
# Allele: DRB1_1101
--------------------------------------------------------------------------------------------------------------------------------------------
Pos MHC Peptide Of Core Core_Rel Identity Score_EL %Rank_EL Exp_Bind BindLevel
--------------------------------------------------------------------------------------------------------------------------------------------
1 DRB1_1101 AAALPFSYAVQAR 3 LPFSYAVQA 0.340 peptide46 0.000522 88.04 NA
2 DRB1_1101 AALPFSYAVQARL 4 FSYAVQARL 0.953 peptide46 0.009207 41.52 NA
3 DRB1_1101 ALPFSYAVQARLN 3 FSYAVQARL 0.993 peptide46 0.080814 14.57 NA
4 DRB1_1101 LPFSYAVQARLNY 4 YAVQARLNY 0.893 peptide46 0.237258 6.80 NA
--------------------------------------------------------------------------------------------------------------------------------------------
Number of strong binders: 0 Number of weak binders: 0
--------------------------------------------------------------------------------------------------------------------------------------------
# Allele: DRB1_1101
--------------------------------------------------------------------------------------------------------------------------------------------
Pos MHC Peptide Of Core Core_Rel Identity Score_EL %Rank_EL Exp_Bind BindLevel
--------------------------------------------------------------------------------------------------------------------------------------------
1 DRB1_1101 ALQTDVLQRNQQL 3 TDVLQRNQQ 0.940 peptide47 0.018444 31.08 NA
2 DRB1_1101 LQTDVLQRNQQLL 2 TDVLQRNQQ 0.713 peptide47 0.006658 46.90 NA
3 DRB1_1101 QTDVLQRNQQLLA 3 VLQRNQQLL 0.520 peptide47 0.008878 42.11 NA
4 DRB1_1101 TDVLQRNQQLLAE 3 LQRNQQLLA 0.927 peptide47 0.040844 21.33 NA
5 DRB1_1101 DVLQRNQQLLAES 2 LQRNQQLLA 0.940 peptide47 0.031396 24.34 NA
6 DRB1_1101 VLQRNQQLLAESF 1 LQRNQQLLA 0.747 peptide47 0.005130 51.61 NA
7 DRB1_1101 LQRNQQLLAESFN 2 RNQQLLAES 0.360 peptide47 0.001118 77.79 NA
8 DRB1_1101 QRNQQLLAESFNS 1 RNQQLLAES 0.227 peptide47 0.000833 82.09 NA
9 DRB1_1101 RNQQLLAESFNSA 3 QLLAESFNS 0.513 peptide47 0.001399 74.16 NA
10 DRB1_1101 NQQLLAESFNSAI 3 LLAESFNSA 0.760 peptide47 0.002677 63.12 NA
11 DRB1_1101 QQLLAESFNSAIG 2 LLAESFNSA 0.720 peptide47 0.002031 67.90 NA
12 DRB1_1101 QLLAESFNSAIGN 3 AESFNSAIG 0.287 peptide47 0.000819 82.33 NA
13 DRB1_1101 LLAESFNSAIGNI 3 ESFNSAIGN 0.433 peptide47 0.000354 91.93 NA
14 DRB1_1101 LAESFNSAIGNIT 4 FNSAIGNIT 0.727 peptide47 0.002190 66.57 NA
15 DRB1_1101 AESFNSAIGNITS 3 FNSAIGNIT 0.973 peptide47 0.015143 33.87 NA
16 DRB1_1101 ESFNSAIGNITSA 2 FNSAIGNIT 0.933 peptide47 0.013399 35.67 NA
17 DRB1_1101 SFNSAIGNITSAF 1 FNSAIGNIT 0.740 peptide47 0.001312 75.15 NA
18 DRB1_1101 FNSAIGNITSAFE 4 IGNITSAFE 0.553 peptide47 0.000947 80.14 NA
19 DRB1_1101 NSAIGNITSAFES 3 IGNITSAFE 0.887 peptide47 0.004290 54.73 NA
20 DRB1_1101 SAIGNITSAFESV 2 IGNITSAFE 0.760 peptide47 0.001893 69.04 NA
21 DRB1_1101 AIGNITSAFESVK 4 ITSAFESVK 0.387 peptide47 0.001397 74.19 NA
22 DRB1_1101 IGNITSAFESVKE 3 ITSAFESVK 0.853 peptide47 0.003592 57.99 NA
23 DRB1_1101 GNITSAFESVKEA 2 ITSAFESVK 0.780 peptide47 0.003652 57.70 NA
--------------------------------------------------------------------------------------------------------------------------------------------
Number of strong binders: 0 Number of weak binders: 0
--------------------------------------------------------------------------------------------------------------------------------------------
# Allele: DRB1_1101
--------------------------------------------------------------------------------------------------------------------------------------------
Pos MHC Peptide Of Core Core_Rel Identity Score_EL %Rank_EL Exp_Bind BindLevel
--------------------------------------------------------------------------------------------------------------------------------------------
1 DRB1_1101 ALTKVQEVVNSQG 3 KVQEVVNSQ 0.327 peptide49 0.003667 57.63 NA
--------------------------------------------------------------------------------------------------------------------------------------------
Number of strong binders: 0 Number of weak binders: 0
--------------------------------------------------------------------------------------------------------------------------------------------
# Allele: DRB1_1101
--------------------------------------------------------------------------------------------------------------------------------------------
Pos MHC Peptide Of Core Core_Rel Identity Score_EL %Rank_EL Exp_Bind BindLevel
--------------------------------------------------------------------------------------------------------------------------------------------
1 DRB1_1101 QLTVQLQHNFQAI 3 VQLQHNFQA 0.727 peptide50 0.009317 41.32 NA
2 DRB1_1101 LTVQLQHNFQAIS 2 VQLQHNFQA 0.660 peptide50 0.005795 49.33 NA
3 DRB1_1101 TVQLQHNFQAISS 3 LQHNFQAIS 0.793 peptide50 0.012192 37.06 NA
4 DRB1_1101 VQLQHNFQAISSS 2 LQHNFQAIS 0.847 peptide50 0.009170 41.58 NA
5 DRB1_1101 QLQHNFQAISSSI 1 LQHNFQAIS 0.593 peptide50 0.001979 68.33 NA
--------------------------------------------------------------------------------------------------------------------------------------------
Number of strong binders: 0 Number of weak binders: 0
--------------------------------------------------------------------------------------------------------------------------------------------
# Allele: DRB1_1101
--------------------------------------------------------------------------------------------------------------------------------------------
Pos MHC Peptide Of Core Core_Rel Identity Score_EL %Rank_EL Exp_Bind BindLevel
--------------------------------------------------------------------------------------------------------------------------------------------
1 DRB1_1101 TGRLSALNAFVAQ 3 LSALNAFVA 0.987 peptide52 0.059925 17.39 NA
2 DRB1_1101 GRLSALNAFVAQT 2 LSALNAFVA 0.980 peptide52 0.038697 21.91 NA
3 DRB1_1101 RLSALNAFVAQTL 1 LSALNAFVA 0.840 peptide52 0.001613 71.81 NA
4 DRB1_1101 LSALNAFVAQTLT 3 LNAFVAQTL 0.900 peptide52 0.000948 80.12 NA
5 DRB1_1101 SALNAFVAQTLTK 2 LNAFVAQTL 0.893 peptide52 0.003881 56.60 NA
6 DRB1_1101 ALNAFVAQTLTKY 4 FVAQTLTKY 0.700 peptide52 0.004466 54.07 NA
7 DRB1_1101 LNAFVAQTLTKYT 3 FVAQTLTKY 0.940 peptide52 0.022188 28.63 NA
8 DRB1_1101 NAFVAQTLTKYTE 2 FVAQTLTKY 0.907 peptide52 0.037091 22.40 NA
9 DRB1_1101 AFVAQTLTKYTEV 1 FVAQTLTKY 0.573 peptide52 0.006241 48.04 NA
--------------------------------------------------------------------------------------------------------------------------------------------
Number of strong binders: 0 Number of weak binders: 0
--------------------------------------------------------------------------------------------------------------------------------------------
# Allele: DRB1_1101
--------------------------------------------------------------------------------------------------------------------------------------------
Pos MHC Peptide Of Core Core_Rel Identity Score_EL %Rank_EL Exp_Bind BindLevel
--------------------------------------------------------------------------------------------------------------------------------------------
1 DRB1_1101 LAQQKVNECVKSQ 3 QKVNECVKS 0.653 peptide53 0.000584 86.70 NA
2 DRB1_1101 AQQKVNECVKSQS 4 VNECVKSQS 0.740 peptide53 0.004023 55.92 NA
3 DRB1_1101 QQKVNECVKSQSQ 3 VNECVKSQS 0.993 peptide53 0.068966 16.00 NA
4 DRB1_1101 QKVNECVKSQSQR 2 VNECVKSQS 0.987 peptide53 0.058306 17.66 NA
5 DRB1_1101 KVNECVKSQSQRY 1 VNECVKSQS 0.667 peptide53 0.004559 53.73 NA
6 DRB1_1101 VNECVKSQSQRYG 3 CVKSQSQRY 0.373 peptide53 0.001708 70.77 NA
7 DRB1_1101 NECVKSQSQRYGF 3 VKSQSQRYG 0.827 peptide53 0.004193 55.11 NA
8 DRB1_1101 ECVKSQSQRYGFC 2 VKSQSQRYG 0.727 peptide53 0.000585 86.68 NA
9 DRB1_1101 CVKSQSQRYGFCG 1 VKSQSQRYG 0.647 peptide53 0.000175 95.00 NA
10 DRB1_1101 VKSQSQRYGFCGG 1 KSQSQRYGF 0.253 peptide53 0.000105 95.00 NA
11 DRB1_1101 KSQSQRYGFCGGD 4 QRYGFCGGD 0.367 peptide53 0.000103 95.00 NA
12 DRB1_1101 SQSQRYGFCGGDG 3 QRYGFCGGD 0.620 peptide53 0.000234 94.95 NA
13 DRB1_1101 QSQRYGFCGGDGE 3 RYGFCGGDG 0.273 peptide53 0.000390 91.03 NA
14 DRB1_1101 SQRYGFCGGDGEH 3 YGFCGGDGE 0.673 peptide53 0.000560 87.22 NA
15 DRB1_1101 QRYGFCGGDGEHI 4 FCGGDGEHI 0.240 peptide53 0.000665 84.97 NA
16 DRB1_1101 RYGFCGGDGEHIF 3 FCGGDGEHI 0.727 peptide53 0.000463 89.31 NA
17 DRB1_1101 YGFCGGDGEHIFS 2 FCGGDGEHI 0.760 peptide53 0.000372 91.48 NA
18 DRB1_1101 GFCGGDGEHIFSL 1 FCGGDGEHI 0.593 peptide53 0.000205 95.00 NA
--------------------------------------------------------------------------------------------------------------------------------------------
Number of strong binders: 0 Number of weak binders: 0
--------------------------------------------------------------------------------------------------------------------------------------------
# Allele: DRB1_1101
--------------------------------------------------------------------------------------------------------------------------------------------
Pos MHC Peptide Of Core Core_Rel Identity Score_EL %Rank_EL Exp_Bind BindLevel
--------------------------------------------------------------------------------------------------------------------------------------------
1 DRB1_1101 QAAPQGLLFLHTV 3 PQGLLFLHT 0.680 peptide54 0.000132 95.00 NA
2 DRB1_1101 AAPQGLLFLHTVL 3 QGLLFLHTV 0.487 peptide54 0.000104 95.00 NA
3 DRB1_1101 APQGLLFLHTVLV 4 LLFLHTVLV 0.820 peptide54 0.000718 84.06 NA
4 DRB1_1101 PQGLLFLHTVLVP 3 LLFLHTVLV 0.987 peptide54 0.019964 30.03 NA
5 DRB1_1101 QGLLFLHTVLVPS 2 LLFLHTVLV 0.673 peptide54 0.007313 45.29 NA
6 DRB1_1101 GLLFLHTVLVPSD 3 FLHTVLVPS 0.847 peptide54 0.016747 32.43 NA
7 DRB1_1101 LLFLHTVLVPSDF 2 FLHTVLVPS 0.753 peptide54 0.004502 53.94 NA
8 DRB1_1101 LFLHTVLVPSDFV 1 FLHTVLVPS 0.613 peptide54 0.001853 69.38 NA
9 DRB1_1101 FLHTVLVPSDFVD 1 LHTVLVPSD 0.600 peptide54 0.000685 84.62 NA
--------------------------------------------------------------------------------------------------------------------------------------------
Number of strong binders: 0 Number of weak binders: 0
--------------------------------------------------------------------------------------------------------------------------------------------
# Allele: DRB1_1101
--------------------------------------------------------------------------------------------------------------------------------------------
Pos MHC Peptide Of Core Core_Rel Identity Score_EL %Rank_EL Exp_Bind BindLevel
--------------------------------------------------------------------------------------------------------------------------------------------
1 DRB1_1101 IAIAGLCVNDEIA 2 IAGLCVNDE 0.833 peptide55 0.000580 86.79 NA
2 DRB1_1101 AIAGLCVNDEIAL 4 LCVNDEIAL 0.373 peptide55 0.000249 94.57 NA
3 DRB1_1101 IAGLCVNDEIALT 3 LCVNDEIAL 0.760 peptide55 0.000490 88.73 NA
4 DRB1_1101 AGLCVNDEIALTL 2 LCVNDEIAL 0.653 peptide55 0.000276 93.89 NA
5 DRB1_1101 GLCVNDEIALTLR 1 LCVNDEIAL 0.307 peptide55 0.000181 95.00 NA
--------------------------------------------------------------------------------------------------------------------------------------------
Number of strong binders: 0 Number of weak binders: 0
--------------------------------------------------------------------------------------------------------------------------------------------
# Allele: DRB1_1101
--------------------------------------------------------------------------------------------------------------------------------------------
Pos MHC Peptide Of Core Core_Rel Identity Score_EL %Rank_EL Exp_Bind BindLevel
--------------------------------------------------------------------------------------------------------------------------------------------
1 DRB1_1101 YFVSSRRMFEPRK 1 FVSSRRMFE 1.000 peptide58 0.186394 8.33 NA
2 DRB1_1101 FVSSRRMFEPRKP 4 RRMFEPRKP 0.260 peptide58 0.001488 73.19 NA
3 DRB1_1101 VSSRRMFEPRKPT 3 RRMFEPRKP 0.527 peptide58 0.002006 68.10 NA
--------------------------------------------------------------------------------------------------------------------------------------------
Number of strong binders: 0 Number of weak binders: 0
--------------------------------------------------------------------------------------------------------------------------------------------
# Allele: DRB1_1101
--------------------------------------------------------------------------------------------------------------------------------------------
Pos MHC Peptide Of Core Core_Rel Identity Score_EL %Rank_EL Exp_Bind BindLevel
--------------------------------------------------------------------------------------------------------------------------------------------
1 DRB1_1101 SDFVQIESCVVTY 2 FVQIESCVV 0.927 peptide59 0.002174 66.71 NA
2 DRB1_1101 DFVQIESCVVTYV 1 FVQIESCVV 0.540 peptide59 0.000343 92.21 NA
3 DRB1_1101 FVQIESCVVTYVN 3 IESCVVTYV 0.500 peptide59 0.000309 93.07 NA
4 DRB1_1101 VQIESCVVTYVNL 3 ESCVVTYVN 0.513 peptide59 0.000317 92.86 NA
5 DRB1_1101 QIESCVVTYVNLT 2 ESCVVTYVN 0.500 peptide59 0.000242 94.75 NA
6 DRB1_1101 IESCVVTYVNLTR 4 VVTYVNLTR 0.653 peptide59 0.001882 69.13 NA
7 DRB1_1101 ESCVVTYVNLTRD 3 VVTYVNLTR 0.847 peptide59 0.010966 38.71 NA
8 DRB1_1101 SCVVTYVNLTRDQ 2 VVTYVNLTR 0.627 peptide59 0.008337 43.16 NA
9 DRB1_1101 CVVTYVNLTRDQL 4 YVNLTRDQL 1.000 peptide59 0.247217 6.55 NA
10 DRB1_1101 VVTYVNLTRDQLP 3 YVNLTRDQL 1.000 peptide59 0.721069 1.30 NA <=WB
11 DRB1_1101 VTYVNLTRDQLPD 2 YVNLTRDQL 1.000 peptide59 0.729704 1.25 NA <=WB
--------------------------------------------------------------------------------------------------------------------------------------------
Number of strong binders: 0 Number of weak binders: 2
--------------------------------------------------------------------------------------------------------------------------------------------
# Allele: DRB1_1101
--------------------------------------------------------------------------------------------------------------------------------------------
Pos MHC Peptide Of Core Core_Rel Identity Score_EL %Rank_EL Exp_Bind BindLevel
--------------------------------------------------------------------------------------------------------------------------------------------
1 DRB1_1101 ATYLNLTGEIADL 2 YLNLTGEIA 0.947 peptide63 0.069101 15.98 NA
2 DRB1_1101 TYLNLTGEIADLE 1 YLNLTGEIA 0.880 peptide63 0.018420 31.10 NA
3 DRB1_1101 YLNLTGEIADLEQ 3 LTGEIADLE 0.640 peptide63 0.001443 73.68 NA
4 DRB1_1101 LNLTGEIADLEQR 2 LTGEIADLE 0.813 peptide63 0.001509 72.96 NA
5 DRB1_1101 NLTGEIADLEQRS 1 LTGEIADLE 0.440 peptide63 0.000946 80.15 NA
6 DRB1_1101 LTGEIADLEQRSE 4 IADLEQRSE 0.547 peptide63 0.001685 71.02 NA
7 DRB1_1101 TGEIADLEQRSES 3 IADLEQRSE 0.780 peptide63 0.005238 51.21 NA
8 DRB1_1101 GEIADLEQRSESL 2 IADLEQRSE 0.633 peptide63 0.002906 61.67 NA
9 DRB1_1101 EIADLEQRSESLR 4 LEQRSESLR 0.340 peptide63 0.002390 64.93 NA
10 DRB1_1101 IADLEQRSESLRN 3 LEQRSESLR 0.913 peptide63 0.007232 45.49 NA
--------------------------------------------------------------------------------------------------------------------------------------------
Number of strong binders: 0 Number of weak binders: 0
--------------------------------------------------------------------------------------------------------------------------------------------
# Allele: DRB1_1101
--------------------------------------------------------------------------------------------------------------------------------------------
Pos MHC Peptide Of Core Core_Rel Identity Score_EL %Rank_EL Exp_Bind BindLevel
--------------------------------------------------------------------------------------------------------------------------------------------
1 DRB1_1101 TEELQSLIYNINN 3 LQSLIYNIN 0.887 peptide64 0.005284 51.04 NA
2 DRB1_1101 EELQSLIYNINNT 2 LQSLIYNIN 0.787 peptide64 0.003551 58.18 NA
3 DRB1_1101 ELQSLIYNINNTL 4 LIYNINNTL 0.727 peptide64 0.002140 66.99 NA
4 DRB1_1101 LQSLIYNINNTLV 3 LIYNINNTL 0.913 peptide64 0.010997 38.66 NA
5 DRB1_1101 QSLIYNINNTLVD 2 LIYNINNTL 0.400 peptide64 0.042662 20.86 NA
6 DRB1_1101 SLIYNINNTLVDL 3 YNINNTLVD 0.887 peptide64 0.059838 17.40 NA
7 DRB1_1101 LIYNINNTLVDLE 2 YNINNTLVD 0.953 peptide64 0.052485 18.72 NA
8 DRB1_1101 IYNINNTLVDLEW 1 YNINNTLVD 0.853 peptide64 0.010961 38.72 NA
9 DRB1_1101 YNINNTLVDLEWL 2 INNTLVDLE 0.667 peptide64 0.000401 90.75 NA
10 DRB1_1101 NINNTLVDLEWLN 1 INNTLVDLE 0.593 peptide64 0.000236 94.90 NA
11 DRB1_1101 INNTLVDLEWLNR 4 LVDLEWLNR 0.633 peptide64 0.000956 79.99 NA
12 DRB1_1101 NNTLVDLEWLNRV 3 LVDLEWLNR 0.813 peptide64 0.003123 60.30 NA
13 DRB1_1101 NTLVDLEWLNRVE 2 LVDLEWLNR 0.667 peptide64 0.002526 64.07 NA
14 DRB1_1101 TLVDLEWLNRVET 4 LEWLNRVET 0.953 peptide64 0.021339 29.12 NA
15 DRB1_1101 LVDLEWLNRVETY 3 LEWLNRVET 1.000 peptide64 0.145037 9.96 NA
16 DRB1_1101 VDLEWLNRVETYI 2 LEWLNRVET 0.980 peptide64 0.116926 11.54 NA
17 DRB1_1101 DLEWLNRVETYIK 1 LEWLNRVET 0.900 peptide64 0.039054 21.81 NA
18 DRB1_1101 LEWLNRVETYIKW 2 WLNRVETYI 0.500 peptide64 0.002839 62.10 NA
19 DRB1_1101 EWLNRVETYIKWP 2 LNRVETYIK 0.613 peptide64 0.003009 61.02 NA
20 DRB1_1101 WLNRVETYIKWPW 4 VETYIKWPW 0.367 peptide64 0.000712 84.16 NA
21 DRB1_1101 LNRVETYIKWPWW 3 VETYIKWPW 0.700 peptide64 0.001237 76.17 NA
22 DRB1_1101 NRVETYIKWPWWV 2 VETYIKWPW 0.627 peptide64 0.001377 74.41 NA
23 DRB1_1101 RVETYIKWPWWVW 3 TYIKWPWWV 0.413 peptide64 0.000291 93.52 NA
24 DRB1_1101 VETYIKWPWWVWL 3 YIKWPWWVW 0.487 peptide64 0.000155 95.00 NA
25 DRB1_1101 ETYIKWPWWVWLI 2 YIKWPWWVW 0.413 peptide64 0.000112 95.00 NA
26 DRB1_1101 TYIKWPWWVWLII 3 KWPWWVWLI 0.540 peptide64 0.000095 95.00 NA
27 DRB1_1101 YIKWPWWVWLIIF 2 KWPWWVWLI 0.607 peptide64 0.000037 95.00 NA
28 DRB1_1101 IKWPWWVWLIIFI 4 WWVWLIIFI 0.407 peptide64 0.000017 95.00 NA
29 DRB1_1101 KWPWWVWLIIFIV 4 WVWLIIFIV 0.400 peptide64 0.000043 95.00 NA
30 DRB1_1101 WPWWVWLIIFIVL 3 WVWLIIFIV 0.720 peptide64 0.000052 95.00 NA
31 DRB1_1101 PWWVWLIIFIVLI 2 WVWLIIFIV 0.673 peptide64 0.000077 95.00 NA
32 DRB1_1101 WWVWLIIFIVLIF 3 WLIIFIVLI 0.480 peptide64 0.000056 95.00 NA
33 DRB1_1101 WVWLIIFIVLIFV 2 WLIIFIVLI 0.420 peptide64 0.000056 95.00 NA
34 DRB1_1101 VWLIIFIVLIFVV 3 IIFIVLIFV 0.373 peptide64 0.000053 95.00 NA
35 DRB1_1101 WLIIFIVLIFVVS 4 FIVLIFVVS 0.487 peptide64 0.000124 95.00 NA
36 DRB1_1101 LIIFIVLIFVVSL 3 FIVLIFVVS 0.727 peptide64 0.000208 95.00 NA
37 DRB1_1101 IIFIVLIFVVSLL 2 FIVLIFVVS 0.673 peptide64 0.000149 95.00 NA
38 DRB1_1101 IFIVLIFVVSLLV 4 LIFVVSLLV 0.413 peptide64 0.000143 95.00 NA
39 DRB1_1101 FIVLIFVVSLLVF 3 LIFVVSLLV 0.893 peptide64 0.000473 89.09 NA
40 DRB1_1101 IVLIFVVSLLVFC 2 LIFVVSLLV 0.760 peptide64 0.000167 95.00 NA
41 DRB1_1101 VLIFVVSLLVFCC 3 FVVSLLVFC 0.427 peptide64 0.000037 95.00 NA
42 DRB1_1101 LIFVVSLLVFCCI 2 FVVSLLVFC 0.520 peptide64 0.000023 95.00 NA
43 DRB1_1101 IFVVSLLVFCCIS 2 VVSLLVFCC 0.447 peptide64 0.000017 95.00 NA
44 DRB1_1101 FVVSLLVFCCIST 1 VVSLLVFCC 0.320 peptide64 0.000015 95.00 NA
45 DRB1_1101 VVSLLVFCCISTG 4 LVFCCISTG 0.653 peptide64 0.000042 95.00 NA
46 DRB1_1101 VSLLVFCCISTGC 3 LVFCCISTG 0.680 peptide64 0.000043 95.00 NA
47 DRB1_1101 SLLVFCCISTGCC 4 FCCISTGCC 0.453 peptide64 0.000020 95.00 NA
48 DRB1_1101 LLVFCCISTGCCG 3 FCCISTGCC 0.720 peptide64 0.000059 95.00 NA
49 DRB1_1101 LVFCCISTGCCGC 2 FCCISTGCC 0.700 peptide64 0.000023 95.00 NA
50 DRB1_1101 VFCCISTGCCGCC 1 FCCISTGCC 0.547 peptide64 0.000004 95.00 NA
51 DRB1_1101 FCCISTGCCGCCG 3 ISTGCCGCC 0.427 peptide64 0.000002 95.00 NA
52 DRB1_1101 CCISTGCCGCCGC 2 ISTGCCGCC 0.433 peptide64 0.000001 95.00 NA
53 DRB1_1101 CISTGCCGCCGCC 1 ISTGCCGCC 0.373 peptide64 0.000001 95.00 NA
54 DRB1_1101 ISTGCCGCCGCCC 4 CCGCCGCCC 0.313 peptide64 0.000001 95.00 NA
55 DRB1_1101 STGCCGCCGCCCA 3 CCGCCGCCC 0.433 peptide64 0.000001 95.00 NA
56 DRB1_1101 TGCCGCCGCCCAC 2 CCGCCGCCC 0.320 peptide64 0.000001 95.00 NA
57 DRB1_1101 GCCGCCGCCCACF 4 CCGCCCACF 0.400 peptide64 0.000001 95.00 NA
--------------------------------------------------------------------------------------------------------------------------------------------
Number of strong binders: 0 Number of weak binders: 0
--------------------------------------------------------------------------------------------------------------------------------------------
# Allele: DRB1_1101
--------------------------------------------------------------------------------------------------------------------------------------------
Pos MHC Peptide Of Core Core_Rel Identity Score_EL %Rank_EL Exp_Bind BindLevel
--------------------------------------------------------------------------------------------------------------------------------------------
1 DRB1_1101 GCCRGPRLQPYEV 3 RGPRLQPYE 0.260 peptide65 0.000036 95.00 NA
2 DRB1_1101 CCRGPRLQPYEVF 4 PRLQPYEVF 0.587 peptide65 0.000033 95.00 NA
3 DRB1_1101 CRGPRLQPYEVFE 4 RLQPYEVFE 0.240 peptide65 0.000110 95.00 NA
4 DRB1_1101 RGPRLQPYEVFEK 4 LQPYEVFEK 0.853 peptide65 0.001961 68.48 NA
5 DRB1_1101 GPRLQPYEVFEKV 3 LQPYEVFEK 0.960 peptide65 0.009244 41.45 NA
6 DRB1_1101 PRLQPYEVFEKVH 2 LQPYEVFEK 0.980 peptide65 0.006535 47.23 NA
7 DRB1_1101 RLQPYEVFEKVHV 4 YEVFEKVHV 1.000 peptide65 0.247666 6.54 NA
8 DRB1_1101 LQPYEVFEKVHVQ 3 YEVFEKVHV 1.000 peptide65 0.618638 1.88 NA <=WB
--------------------------------------------------------------------------------------------------------------------------------------------
Number of strong binders: 0 Number of weak binders: 1
--------------------------------------------------------------------------------------------------------------------------------------------
# Allele: DRB1_0401
--------------------------------------------------------------------------------------------------------------------------------------------
Pos MHC Peptide Of Core Core_Rel Identity Score_EL %Rank_EL Exp_Bind BindLevel
--------------------------------------------------------------------------------------------------------------------------------------------
1 DRB1_0401 NFRRFFSKFNVQA 4 FFSKFNVQA 0.727 peptide3 0.021857 30.31 NA
2 DRB1_0401 FRRFFSKFNVQAP 3 FFSKFNVQA 0.960 peptide3 0.165105 9.42 NA
3 DRB1_0401 RRFFSKFNVQAPA 2 FFSKFNVQA 0.773 peptide3 0.232737 6.93 NA
4 DRB1_0401 RFFSKFNVQAPAV 1 FFSKFNVQA 0.493 peptide3 0.045571 21.36 NA
5 DRB1_0401 FFSKFNVQAPAVV 4 FNVQAPAVV 0.907 peptide3 0.025676 28.18 NA
--------------------------------------------------------------------------------------------------------------------------------------------
Number of strong binders: 0 Number of weak binders: 0
--------------------------------------------------------------------------------------------------------------------------------------------
# Allele: DRB1_0401
--------------------------------------------------------------------------------------------------------------------------------------------
Pos MHC Peptide Of Core Core_Rel Identity Score_EL %Rank_EL Exp_Bind BindLevel
--------------------------------------------------------------------------------------------------------------------------------------------
1 DRB1_0401 GFEIGISQEPFDP 3 IGISQEPFD 0.300 peptide5 0.024960 28.55 NA
2 DRB1_0401 FEIGISQEPFDPS 2 IGISQEPFD 0.653 peptide5 0.010549 40.87 NA
3 DRB1_0401 EIGISQEPFDPSG 3 ISQEPFDPS 0.720 peptide5 0.011768 39.12 NA
4 DRB1_0401 IGISQEPFDPSGY 2 ISQEPFDPS 0.940 peptide5 0.005300 52.65 NA
5 DRB1_0401 GISQEPFDPSGYQ 1 ISQEPFDPS 0.827 peptide5 0.002201 68.08 NA
6 DRB1_0401 ISQEPFDPSGYQL 0 ISQEPFDPS 0.200 peptide5 0.000114 95.00 NA
7 DRB1_0401 SQEPFDPSGYQLY 4 FDPSGYQLY 0.853 peptide5 0.000717 85.00 NA
8 DRB1_0401 QEPFDPSGYQLYL 3 FDPSGYQLY 0.980 peptide5 0.001395 75.58 NA
--------------------------------------------------------------------------------------------------------------------------------------------
Number of strong binders: 0 Number of weak binders: 0
--------------------------------------------------------------------------------------------------------------------------------------------
# Allele: DRB1_0401
--------------------------------------------------------------------------------------------------------------------------------------------
Pos MHC Peptide Of Core Core_Rel Identity Score_EL %Rank_EL Exp_Bind BindLevel
--------------------------------------------------------------------------------------------------------------------------------------------
1 DRB1_0401 HGKVVSNQPLLVN 3 VVSNQPLLV 0.980 peptide13 0.087278 14.79 NA
2 DRB1_0401 GKVVSNQPLLVNC 2 VVSNQPLLV 0.793 peptide13 0.020221 31.36 NA
3 DRB1_0401 KVVSNQPLLVNCL 1 VVSNQPLLV 0.587 peptide13 0.002939 63.02 NA
4 DRB1_0401 VVSNQPLLVNCLL 0 VVSNQPLLV 0.260 peptide13 0.000140 95.00 NA
--------------------------------------------------------------------------------------------------------------------------------------------
Number of strong binders: 0 Number of weak binders: 0
--------------------------------------------------------------------------------------------------------------------------------------------
# Allele: DRB1_0401
--------------------------------------------------------------------------------------------------------------------------------------------
Pos MHC Peptide Of Core Core_Rel Identity Score_EL %Rank_EL Exp_Bind BindLevel
--------------------------------------------------------------------------------------------------------------------------------------------
1 DRB1_0401 RAPEALRFNINDT 3 EALRFNIND 0.293 peptide15 0.000458 90.07 NA
2 DRB1_0401 APEALRFNINDTS 4 LRFNINDTS 0.980 peptide15 0.116091 12.26 NA
--------------------------------------------------------------------------------------------------------------------------------------------
Number of strong binders: 0 Number of weak binders: 0
--------------------------------------------------------------------------------------------------------------------------------------------
# Allele: DRB1_0401
--------------------------------------------------------------------------------------------------------------------------------------------
Pos MHC Peptide Of Core Core_Rel Identity Score_EL %Rank_EL Exp_Bind BindLevel
--------------------------------------------------------------------------------------------------------------------------------------------
1 DRB1_0401 LAEGSIVLHTALG 4 SIVLHTALG 0.773 peptide16 0.003101 62.05 NA
2 DRB1_0401 AEGSIVLHTALGT 3 SIVLHTALG 0.613 peptide16 0.013215 37.35 NA
3 DRB1_0401 EGSIVLHTALGTN 3 IVLHTALGT 0.800 peptide16 0.045337 21.41 NA
--------------------------------------------------------------------------------------------------------------------------------------------
Number of strong binders: 0 Number of weak binders: 0
--------------------------------------------------------------------------------------------------------------------------------------------
# Allele: DRB1_0401
--------------------------------------------------------------------------------------------------------------------------------------------
Pos MHC Peptide Of Core Core_Rel Identity Score_EL %Rank_EL Exp_Bind BindLevel
--------------------------------------------------------------------------------------------------------------------------------------------
1 DRB1_0401 GATQVPYYCFLKV 3 QVPYYCFLK 0.687 peptide18 0.000038 95.00 NA
--------------------------------------------------------------------------------------------------------------------------------------------
Number of strong binders: 0 Number of weak binders: 0
--------------------------------------------------------------------------------------------------------------------------------------------
# Allele: DRB1_0401
--------------------------------------------------------------------------------------------------------------------------------------------
Pos MHC Peptide Of Core Core_Rel Identity Score_EL %Rank_EL Exp_Bind BindLevel
--------------------------------------------------------------------------------------------------------------------------------------------
1 DRB1_0401 DALIEVQGTAIQR 3 IEVQGTAIQ 1.000 peptide23 0.542789 2.15 NA <=WB
2 DRB1_0401 ALIEVQGTAIQRI 2 IEVQGTAIQ 1.000 peptide23 0.308452 5.12 NA
3 DRB1_0401 LIEVQGTAIQRIL 1 IEVQGTAIQ 0.840 peptide23 0.025699 28.17 NA
4 DRB1_0401 IEVQGTAIQRILY 2 VQGTAIQRI 0.847 peptide23 0.003294 60.91 NA
5 DRB1_0401 EVQGTAIQRILYC 1 VQGTAIQRI 0.433 peptide23 0.000440 90.47 NA
6 DRB1_0401 VQGTAIQRILYCD 3 TAIQRILYC 0.887 peptide23 0.001597 73.47 NA
7 DRB1_0401 QGTAIQRILYCDD 2 TAIQRILYC 0.860 peptide23 0.002523 65.63 NA
8 DRB1_0401 GTAIQRILYCDDP 3 IQRILYCDD 0.440 peptide23 0.001110 79.09 NA
9 DRB1_0401 TAIQRILYCDDPV 4 RILYCDDPV 0.220 peptide23 0.001078 79.48 NA
10 DRB1_0401 AIQRILYCDDPVS 4 ILYCDDPVS 0.987 peptide23 0.039073 23.02 NA
11 DRB1_0401 IQRILYCDDPVSQ 3 ILYCDDPVS 0.953 peptide23 0.350439 4.38 NA <=WB
12 DRB1_0401 QRILYCDDPVSQL 2 ILYCDDPVS 0.740 peptide23 0.269060 5.99 NA
13 DRB1_0401 RILYCDDPVSQLK 2 LYCDDPVSQ 0.433 peptide23 0.103687 13.23 NA
14 DRB1_0401 ILYCDDPVSQLKC 2 YCDDPVSQL 0.580 peptide23 0.002722 64.31 NA
15 DRB1_0401 LYCDDPVSQLKCS 1 YCDDPVSQL 0.893 peptide23 0.000532 88.61 NA
16 DRB1_0401 YCDDPVSQLKCSQ 2 DDPVSQLKC 0.313 peptide23 0.000036 95.00 NA
17 DRB1_0401 CDDPVSQLKCSQV 4 VSQLKCSQV 0.900 peptide23 0.001086 79.38 NA
18 DRB1_0401 DDPVSQLKCSQVA 3 VSQLKCSQV 0.940 peptide23 0.006295 49.49 NA
19 DRB1_0401 DPVSQLKCSQVAF 2 VSQLKCSQV 0.920 peptide23 0.002336 67.05 NA
--------------------------------------------------------------------------------------------------------------------------------------------
Number of strong binders: 0 Number of weak binders: 2
--------------------------------------------------------------------------------------------------------------------------------------------
# Allele: DRB1_0401
--------------------------------------------------------------------------------------------------------------------------------------------
Pos MHC Peptide Of Core Core_Rel Identity Score_EL %Rank_EL Exp_Bind BindLevel
--------------------------------------------------------------------------------------------------------------------------------------------
1 DRB1_0401 PSFNDHSFVNITV 2 FNDHSFVNI 0.420 peptide25 0.000822 83.35 NA
2 DRB1_0401 SFNDHSFVNITVS 3 DHSFVNITV 0.613 peptide25 0.001080 79.46 NA
--------------------------------------------------------------------------------------------------------------------------------------------
Number of strong binders: 0 Number of weak binders: 0
--------------------------------------------------------------------------------------------------------------------------------------------
# Allele: DRB1_0401
--------------------------------------------------------------------------------------------------------------------------------------------
Pos MHC Peptide Of Core Core_Rel Identity Score_EL %Rank_EL Exp_Bind BindLevel
--------------------------------------------------------------------------------------------------------------------------------------------
1 DRB1_0401 GFSSFCVDTRQFT 1 FSSFCVDTR 0.487 peptide27 0.003171 61.64 NA
2 DRB1_0401 FSSFCVDTRQFTI 3 FCVDTRQFT 0.900 peptide27 0.002349 66.95 NA
--------------------------------------------------------------------------------------------------------------------------------------------
Number of strong binders: 0 Number of weak binders: 0
--------------------------------------------------------------------------------------------------------------------------------------------
# Allele: DRB1_0401
--------------------------------------------------------------------------------------------------------------------------------------------
Pos MHC Peptide Of Core Core_Rel Identity Score_EL %Rank_EL Exp_Bind BindLevel
--------------------------------------------------------------------------------------------------------------------------------------------
1 DRB1_0401 CPFTLQSVNDYLS 2 FTLQSVNDY 0.567 peptide29 0.034891 24.33 NA
2 DRB1_0401 PFTLQSVNDYLSF 3 LQSVNDYLS 0.933 peptide29 0.112187 12.56 NA
3 DRB1_0401 FTLQSVNDYLSFS 2 LQSVNDYLS 1.000 peptide29 0.055417 19.25 NA
4 DRB1_0401 TLQSVNDYLSFSK 1 LQSVNDYLS 0.973 peptide29 0.026834 27.61 NA
5 DRB1_0401 LQSVNDYLSFSKF 3 VNDYLSFSK 0.413 peptide29 0.000364 92.18 NA
6 DRB1_0401 QSVNDYLSFSKFC 2 VNDYLSFSK 0.473 peptide29 0.000134 95.00 NA
7 DRB1_0401 SVNDYLSFSKFCV 4 YLSFSKFCV 0.647 peptide29 0.001018 80.28 NA
8 DRB1_0401 VNDYLSFSKFCVS 3 YLSFSKFCV 0.820 peptide29 0.002021 69.46 NA
9 DRB1_0401 NDYLSFSKFCVST 2 YLSFSKFCV 0.820 peptide29 0.001721 72.25 NA
10 DRB1_0401 DYLSFSKFCVSTS 1 YLSFSKFCV 0.353 peptide29 0.000843 83.03 NA
--------------------------------------------------------------------------------------------------------------------------------------------
Number of strong binders: 0 Number of weak binders: 0
--------------------------------------------------------------------------------------------------------------------------------------------
# Allele: DRB1_0401
--------------------------------------------------------------------------------------------------------------------------------------------
Pos MHC Peptide Of Core Core_Rel Identity Score_EL %Rank_EL Exp_Bind BindLevel
--------------------------------------------------------------------------------------------------------------------------------------------
1 DRB1_0401 LASACTIDLFGYP 2 SACTIDLFG 0.587 peptide30 0.000123 95.00 NA
--------------------------------------------------------------------------------------------------------------------------------------------
Number of strong binders: 0 Number of weak binders: 0
--------------------------------------------------------------------------------------------------------------------------------------------
# Allele: DRB1_0401
--------------------------------------------------------------------------------------------------------------------------------------------
Pos MHC Peptide Of Core Core_Rel Identity Score_EL %Rank_EL Exp_Bind BindLevel
--------------------------------------------------------------------------------------------------------------------------------------------
1 DRB1_0401 YYTSDSGQLLAFK 1 YTSDSGQLL 0.993 peptide36 0.045447 21.39 NA
2 DRB1_0401 YTSDSGQLLAFKN 0 YTSDSGQLL 0.553 peptide36 0.000802 83.67 NA
3 DRB1_0401 TSDSGQLLAFKNV 3 SGQLLAFKN 0.647 peptide36 0.000343 92.66 NA
4 DRB1_0401 SDSGQLLAFKNVT 2 SGQLLAFKN 0.487 peptide36 0.000218 95.00 NA
5 DRB1_0401 DSGQLLAFKNVTS 4 LLAFKNVTS 1.000 peptide36 0.055531 19.23 NA
6 DRB1_0401 SGQLLAFKNVTSG 3 LLAFKNVTS 1.000 peptide36 0.339339 4.55 NA <=WB
--------------------------------------------------------------------------------------------------------------------------------------------
Number of strong binders: 0 Number of weak binders: 1
--------------------------------------------------------------------------------------------------------------------------------------------
# Allele: DRB1_0401
--------------------------------------------------------------------------------------------------------------------------------------------
Pos MHC Peptide Of Core Core_Rel Identity Score_EL %Rank_EL Exp_Bind BindLevel
--------------------------------------------------------------------------------------------------------------------------------------------
1 DRB1_0401 VYSVTPCSFSEQA 1 YSVTPCSFS 0.933 peptide37 0.009935 41.85 NA
2 DRB1_0401 YSVTPCSFSEQAA 2 VTPCSFSEQ 0.567 peptide37 0.000323 93.11 NA
3 DRB1_0401 SVTPCSFSEQAAY 1 VTPCSFSEQ 0.347 peptide37 0.000145 95.00 NA
4 DRB1_0401 VTPCSFSEQAAYV 4 SFSEQAAYV 0.473 peptide37 0.000125 95.00 NA
5 DRB1_0401 TPCSFSEQAAYVD 4 FSEQAAYVD 0.780 peptide37 0.009927 41.86 NA
6 DRB1_0401 PCSFSEQAAYVDD 3 FSEQAAYVD 0.967 peptide37 0.045212 21.44 NA
7 DRB1_0401 CSFSEQAAYVDDD 2 FSEQAAYVD 0.973 peptide37 0.034748 24.38 NA
8 DRB1_0401 SFSEQAAYVDDDI 1 FSEQAAYVD 0.940 peptide37 0.026092 27.96 NA
9 DRB1_0401 FSEQAAYVDDDIV 4 AAYVDDDIV 0.420 peptide37 0.001492 74.51 NA
10 DRB1_0401 SEQAAYVDDDIVG 4 AYVDDDIVG 0.447 peptide37 0.006895 47.90 NA
11 DRB1_0401 EQAAYVDDDIVGV 4 YVDDDIVGV 0.600 peptide37 0.059405 18.51 NA
12 DRB1_0401 QAAYVDDDIVGVI 3 YVDDDIVGV 0.953 peptide37 0.203136 7.85 NA
13 DRB1_0401 AAYVDDDIVGVIS 2 YVDDDIVGV 0.947 peptide37 0.130743 11.26 NA
14 DRB1_0401 AYVDDDIVGVISS 1 YVDDDIVGV 0.907 peptide37 0.017281 33.51 NA
--------------------------------------------------------------------------------------------------------------------------------------------
Number of strong binders: 0 Number of weak binders: 0
--------------------------------------------------------------------------------------------------------------------------------------------
# Allele: DRB1_0401
--------------------------------------------------------------------------------------------------------------------------------------------
Pos MHC Peptide Of Core Core_Rel Identity Score_EL %Rank_EL Exp_Bind BindLevel
--------------------------------------------------------------------------------------------------------------------------------------------
1 DRB1_0401 FFYHSNDGSNCTE 2 YHSNDGSNC 0.780 peptide38 0.029168 26.57 NA
2 DRB1_0401 FYHSNDGSNCTEP 1 YHSNDGSNC 0.967 peptide38 0.012462 38.25 NA
3 DRB1_0401 YHSNDGSNCTEPV 0 YHSNDGSNC 0.387 peptide38 0.000425 90.81 NA
4 DRB1_0401 HSNDGSNCTEPVL 3 DGSNCTEPV 0.800 peptide38 0.000241 94.95 NA
--------------------------------------------------------------------------------------------------------------------------------------------
Number of strong binders: 0 Number of weak binders: 0
--------------------------------------------------------------------------------------------------------------------------------------------
# Allele: DRB1_0401
--------------------------------------------------------------------------------------------------------------------------------------------
Pos MHC Peptide Of Core Core_Rel Identity Score_EL %Rank_EL Exp_Bind BindLevel
--------------------------------------------------------------------------------------------------------------------------------------------
1 DRB1_0401 YSNIGVCKSGSIG 3 IGVCKSGSI 0.993 peptide39 0.004348 56.02 NA
[truncated: 976 more rows]

## Sheet: S10 NetMHCIIpan analysis 14 res
# NetMHCIIpan version 4.1
# Input is in FASTA format
# Peptide length 14
# Prediction Mode: EL
[truncated: 1,562 more rows]

[truncated: 8 more sheets: S11 NetMHCIIpan analysis 15 res, S12 Weak and strong TH cell epi, S13 VaxiJen analysis of TH cell, S14 Safety of HTL epitopes, S15 NetMHCPan 8 residues, S16 NetMHCPan 9 residues, S17 Binding affinity of CTL epi, S18 Blastp of CTL epitopes]
